# Supplementary material for: Inability to switch from ARID1A-BAF to ARID1B-BAF impairs exit from pluripotency and commitment towards neural crest formation in ARID1B-related neurodevelopmental disorders
Source: Nat Commun. 2021 Nov 9;12:6469. doi: 10.1038/s41467-021-26810-x (PMC8578637; doi:10.1038/s41467-021-26810-x)
Supplement: Supplementary file 4 — Supplementary Data 1 [file 41467_2021_26810_MOESM4_ESM.xlsx]

## Sheet: PATIENT_SPECIFIC_ATAC-seq_REGIO
#Supplemental File S1 – PATIENT-SPECIFIC ATAC-seq PEAKS (CONTROL-SPECIFIC PEAKS ARE IN THE SECOND SHEET)
CHR	START	END	PEAK_NAME
chr1	781156	781291	19_CNCC5_ATAC_Rep2_mem_srt_noMT_q10_rmdup_peaks_peak_6
chr1	1057608	1057713	19_CNCC5_ATAC_Rep2_mem_srt_noMT_q10_rmdup_peaks_peak_21
chr1	1565760	1565833	19_CNCC5_ATAC_Rep2_mem_srt_noMT_q10_rmdup_peaks_peak_47
chr1	2478348	2478537	19_CNCC5_ATAC_Rep2_mem_srt_noMT_q10_rmdup_peaks_peak_92
chr1	2586340	2586473	19_CNCC5_ATAC_Rep2_mem_srt_noMT_q10_rmdup_peaks_peak_99
chr1	3710234	3710457	19_CNCC5_ATAC_Rep2_mem_srt_noMT_q10_rmdup_peaks_peak_124
chr1	6094628	6094709	19_CNCC5_ATAC_Rep2_mem_srt_noMT_q10_rmdup_peaks_peak_147
chr1	7130089	7130239	19_CNCC5_ATAC_Rep2_mem_srt_noMT_q10_rmdup_peaks_peak_186
chr1	8064476	8064570	19_CNCC5_ATAC_Rep2_mem_srt_noMT_q10_rmdup_peaks_peak_215
chr1	8326663	8326747	19_CNCC5_ATAC_Rep2_mem_srt_noMT_q10_rmdup_peaks_peak_224
chr1	8434074	8434155	19_CNCC5_ATAC_Rep2_mem_srt_noMT_q10_rmdup_peaks_peak_226
chr1	8520279	8520363	19_CNCC5_ATAC_Rep2_mem_srt_noMT_q10_rmdup_peaks_peak_234
chr1	9069549	9069695	19_CNCC5_ATAC_Rep2_mem_srt_noMT_q10_rmdup_peaks_peak_253
chr1	9555325	9555529	19_CNCC5_ATAC_Rep2_mem_srt_noMT_q10_rmdup_peaks_peak_269
chr1	9774464	9774745	19_CNCC5_ATAC_Rep2_mem_srt_noMT_q10_rmdup_peaks_peak_276
chr1	10021381	10021469	19_CNCC5_ATAC_Rep2_mem_srt_noMT_q10_rmdup_peaks_peak_293
chr1	10567538	10567702	19_CNCC5_ATAC_Rep2_mem_srt_noMT_q10_rmdup_peaks_peak_309
chr1	10856647	10856720	19_CNCC5_ATAC_Rep2_mem_srt_noMT_q10_rmdup_peaks_peak_323
chr1	11159497	11159597	19_CNCC5_ATAC_Rep2_mem_srt_noMT_q10_rmdup_peaks_peak_336
chr1	11538769	11538982	19_CNCC5_ATAC_Rep2_mem_srt_noMT_q10_rmdup_peaks_peak_347
chr1	14050440	14050638	19_CNCC5_ATAC_Rep2_mem_srt_noMT_q10_rmdup_peaks_peak_397
chr1	15466395	15466630	19_CNCC5_ATAC_Rep2_mem_srt_noMT_q10_rmdup_peaks_peak_425
chr1	15599081	15599275	19_CNCC5_ATAC_Rep2_mem_srt_noMT_q10_rmdup_peaks_peak_431
chr1	16118565	16118717	19_CNCC5_ATAC_Rep2_mem_srt_noMT_q10_rmdup_peaks_peak_445
chr1	16757211	16757394	19_CNCC5_ATAC_Rep2_mem_srt_noMT_q10_rmdup_peaks_peak_482
chr1	16840068	16840337	19_CNCC5_ATAC_Rep2_mem_srt_noMT_q10_rmdup_peaks_peak_487
chr1	16893660	16893735	19_CNCC5_ATAC_Rep2_mem_srt_noMT_q10_rmdup_peaks_peak_497
chr1	17278316	17278421	19_CNCC5_ATAC_Rep2_mem_srt_noMT_q10_rmdup_peaks_peak_529
chr1	17402047	17402137	19_CNCC5_ATAC_Rep2_mem_srt_noMT_q10_rmdup_peaks_peak_537
chr1	18433827	18434019	19_CNCC5_ATAC_Rep2_mem_srt_noMT_q10_rmdup_peaks_peak_566
chr1	18659197	18659303	19_CNCC5_ATAC_Rep2_mem_srt_noMT_q10_rmdup_peaks_peak_574
chr1	21824270	21824401	19_CNCC5_ATAC_Rep2_mem_srt_noMT_q10_rmdup_peaks_peak_674
chr1	21974556	21974647	19_CNCC5_ATAC_Rep2_mem_srt_noMT_q10_rmdup_peaks_peak_681
chr1	22552559	22552693	19_CNCC5_ATAC_Rep2_mem_srt_noMT_q10_rmdup_peaks_peak_703
chr1	24701972	24702164	19_CNCC5_ATAC_Rep2_mem_srt_noMT_q10_rmdup_peaks_peak_787
chr1	25830346	25830506	19_CNCC5_ATAC_Rep2_mem_srt_noMT_q10_rmdup_peaks_peak_818
chr1	26527728	26527990	19_CNCC5_ATAC_Rep2_mem_srt_noMT_q10_rmdup_peaks_peak_851
chr1	26910788	26910865	19_CNCC5_ATAC_Rep2_mem_srt_noMT_q10_rmdup_peaks_peak_877
chr1	27189359	27189538	19_CNCC5_ATAC_Rep2_mem_srt_noMT_q10_rmdup_peaks_peak_890
chr1	27353719	27353923	19_CNCC5_ATAC_Rep2_mem_srt_noMT_q10_rmdup_peaks_peak_903
chr1	27684072	27684249	19_CNCC5_ATAC_Rep2_mem_srt_noMT_q10_rmdup_peaks_peak_924
chr1	27718922	27719130	19_CNCC5_ATAC_Rep2_mem_srt_noMT_q10_rmdup_peaks_peak_928
chr1	29507987	29508138	19_CNCC5_ATAC_Rep2_mem_srt_noMT_q10_rmdup_peaks_peak_990
chr1	29741937	29742130	19_CNCC5_ATAC_Rep2_mem_srt_noMT_q10_rmdup_peaks_peak_1004
chr1	29780136	29780223	19_CNCC5_ATAC_Rep2_mem_srt_noMT_q10_rmdup_peaks_peak_1005
chr1	30558626	30558834	19_CNCC5_ATAC_Rep2_mem_srt_noMT_q10_rmdup_peaks_peak_1016
chr1	30579072	30579190	19_CNCC5_ATAC_Rep2_mem_srt_noMT_q10_rmdup_peaks_peak_1017
chr1	31289041	31289240	19_CNCC5_ATAC_Rep2_mem_srt_noMT_q10_rmdup_peaks_peak_1032
chr1	31313792	31313911	19_CNCC5_ATAC_Rep2_mem_srt_noMT_q10_rmdup_peaks_peak_1034
chr1	33238738	33238880	19_CNCC5_ATAC_Rep2_mem_srt_noMT_q10_rmdup_peaks_peak_1113
chr1	33603570	33603680	19_CNCC5_ATAC_Rep2_mem_srt_noMT_q10_rmdup_peaks_peak_1132
chr1	33815689	33815762	19_CNCC5_ATAC_Rep2_mem_srt_noMT_q10_rmdup_peaks_peak_1143
chr1	33936216	33936393	19_CNCC5_ATAC_Rep2_mem_srt_noMT_q10_rmdup_peaks_peak_1150
chr1	34479713	34479847	19_CNCC5_ATAC_Rep2_mem_srt_noMT_q10_rmdup_peaks_peak_1158
chr1	35055831	35056039	19_CNCC5_ATAC_Rep2_mem_srt_noMT_q10_rmdup_peaks_peak_1173
chr1	35122505	35122629	19_CNCC5_ATAC_Rep2_mem_srt_noMT_q10_rmdup_peaks_peak_1176
chr1	35252204	35252277	19_CNCC5_ATAC_Rep2_mem_srt_noMT_q10_rmdup_peaks_peak_1180
chr1	35916772	35916857	19_CNCC5_ATAC_Rep2_mem_srt_noMT_q10_rmdup_peaks_peak_1202
chr1	36020628	36020709	19_CNCC5_ATAC_Rep2_mem_srt_noMT_q10_rmdup_peaks_peak_1205
chr1	36765555	36765725	19_CNCC5_ATAC_Rep2_mem_srt_noMT_q10_rmdup_peaks_peak_1239
chr1	36982064	36982213	19_CNCC5_ATAC_Rep2_mem_srt_noMT_q10_rmdup_peaks_peak_1253
chr1	37857361	37857550	19_CNCC5_ATAC_Rep2_mem_srt_noMT_q10_rmdup_peaks_peak_1283
chr1	38139656	38139778	19_CNCC5_ATAC_Rep2_mem_srt_noMT_q10_rmdup_peaks_peak_1293
chr1	39624362	39624505	19_CNCC5_ATAC_Rep2_mem_srt_noMT_q10_rmdup_peaks_peak_1351
chr1	39649379	39649606	19_CNCC5_ATAC_Rep2_mem_srt_noMT_q10_rmdup_peaks_peak_1354
chr1	40780939	40781125	19_CNCC5_ATAC_Rep2_mem_srt_noMT_q10_rmdup_peaks_peak_1394
chr1	40848857	40849106	19_CNCC5_ATAC_Rep2_mem_srt_noMT_q10_rmdup_peaks_peak_1397
chr1	41733971	41734110	19_CNCC5_ATAC_Rep2_mem_srt_noMT_q10_rmdup_peaks_peak_1422
chr1	42945419	42945504	19_CNCC5_ATAC_Rep2_mem_srt_noMT_q10_rmdup_peaks_peak_1458
chr1	43428483	43428633	19_CNCC5_ATAC_Rep2_mem_srt_noMT_q10_rmdup_peaks_peak_1471
chr1	43501704	43502077	19_CNCC5_ATAC_Rep2_mem_srt_noMT_q10_rmdup_peaks_peak_1474
chr1	44585416	44585521	19_CNCC5_ATAC_Rep2_mem_srt_noMT_q10_rmdup_peaks_peak_1521
chr1	44784116	44784275	19_CNCC5_ATAC_Rep2_mem_srt_noMT_q10_rmdup_peaks_peak_1528
chr1	45484453	45484548	19_CNCC5_ATAC_Rep2_mem_srt_noMT_q10_rmdup_peaks_peak_1568
chr1	46712798	46712997	19_CNCC5_ATAC_Rep2_mem_srt_noMT_q10_rmdup_peaks_peak_1605
chr1	46859865	46860256	19_CNCC5_ATAC_Rep2_mem_srt_noMT_q10_rmdup_peaks_peak_1610
chr1	47890175	47890347	19_CNCC5_ATAC_Rep2_mem_srt_noMT_q10_rmdup_peaks_peak_1645
chr1	47898196	47898469	19_CNCC5_ATAC_Rep2_mem_srt_noMT_q10_rmdup_peaks_peak_1646
chr1	48908596	48908784	19_CNCC5_ATAC_Rep2_mem_srt_noMT_q10_rmdup_peaks_peak_1666
chr1	49339774	49339926	19_CNCC5_ATAC_Rep2_mem_srt_noMT_q10_rmdup_peaks_peak_1680
chr1	50799264	50799549	19_CNCC5_ATAC_Rep2_mem_srt_noMT_q10_rmdup_peaks_peak_1689
chr1	50941240	50941426	19_CNCC5_ATAC_Rep2_mem_srt_noMT_q10_rmdup_peaks_peak_1693
chr1	51086408	51086564	19_CNCC5_ATAC_Rep2_mem_srt_noMT_q10_rmdup_peaks_peak_1695
chr1	53018840	53019008	19_CNCC5_ATAC_Rep2_mem_srt_noMT_q10_rmdup_peaks_peak_1735
chr1	53055985	53056182	19_CNCC5_ATAC_Rep2_mem_srt_noMT_q10_rmdup_peaks_peak_1738
chr1	53163853	53163960	19_CNCC5_ATAC_Rep2_mem_srt_noMT_q10_rmdup_peaks_peak_1742
chr1	53753850	53754197	19_CNCC5_ATAC_Rep2_mem_srt_noMT_q10_rmdup_peaks_peak_1756
chr1	53910402	53910527	19_CNCC5_ATAC_Rep2_mem_srt_noMT_q10_rmdup_peaks_peak_1763
chr1	54775942	54776026	19_CNCC5_ATAC_Rep2_mem_srt_noMT_q10_rmdup_peaks_peak_1796
chr1	55606322	55606443	19_CNCC5_ATAC_Rep2_mem_srt_noMT_q10_rmdup_peaks_peak_1828
chr1	56836330	56836444	19_CNCC5_ATAC_Rep2_mem_srt_noMT_q10_rmdup_peaks_peak_1842
chr1	56919142	56919249	19_CNCC5_ATAC_Rep2_mem_srt_noMT_q10_rmdup_peaks_peak_1850
chr1	57286836	57286962	19_CNCC5_ATAC_Rep2_mem_srt_noMT_q10_rmdup_peaks_peak_1868
chr1	57718785	57718969	19_CNCC5_ATAC_Rep2_mem_srt_noMT_q10_rmdup_peaks_peak_1875
chr1	57773209	57773282	19_CNCC5_ATAC_Rep2_mem_srt_noMT_q10_rmdup_peaks_peak_1876
chr1	58623755	58623976	19_CNCC5_ATAC_Rep2_mem_srt_noMT_q10_rmdup_peaks_peak_1897
chr1	59369581	59369755	19_CNCC5_ATAC_Rep2_mem_srt_noMT_q10_rmdup_peaks_peak_1917
chr1	59538468	59538616	19_CNCC5_ATAC_Rep2_mem_srt_noMT_q10_rmdup_peaks_peak_1920
chr1	59549934	59550169	19_CNCC5_ATAC_Rep2_mem_srt_noMT_q10_rmdup_peaks_peak_1922
chr1	60225067	60225374	19_CNCC5_ATAC_Rep2_mem_srt_noMT_q10_rmdup_peaks_peak_1931
chr1	60507571	60507732	19_CNCC5_ATAC_Rep2_mem_srt_noMT_q10_rmdup_peaks_peak_1939
chr1	61371754	61371970	19_CNCC5_ATAC_Rep2_mem_srt_noMT_q10_rmdup_peaks_peak_1952
chr1	61408696	61408769	19_CNCC5_ATAC_Rep2_mem_srt_noMT_q10_rmdup_peaks_peak_1955
chr1	62524720	62524992	19_CNCC5_ATAC_Rep2_mem_srt_noMT_q10_rmdup_peaks_peak_1974
chr1	62647268	62647486	19_CNCC5_ATAC_Rep2_mem_srt_noMT_q10_rmdup_peaks_peak_1978
chr1	62953752	62953898	19_CNCC5_ATAC_Rep2_mem_srt_noMT_q10_rmdup_peaks_peak_1991
chr1	64140213	64140333	19_CNCC5_ATAC_Rep2_mem_srt_noMT_q10_rmdup_peaks_peak_2017
chr1	64971044	64971250	19_CNCC5_ATAC_Rep2_mem_srt_noMT_q10_rmdup_peaks_peak_2046
chr1	65097544	65097724	19_CNCC5_ATAC_Rep2_mem_srt_noMT_q10_rmdup_peaks_peak_2051
chr1	65886316	65886525	19_CNCC5_ATAC_Rep2_mem_srt_noMT_q10_rmdup_peaks_peak_2072
chr1	65909983	65910074	19_CNCC5_ATAC_Rep2_mem_srt_noMT_q10_rmdup_peaks_peak_2075
chr1	66016094	66016247	19_CNCC5_ATAC_Rep2_mem_srt_noMT_q10_rmdup_peaks_peak_2077
chr1	66258360	66258532	19_CNCC5_ATAC_Rep2_mem_srt_noMT_q10_rmdup_peaks_peak_2082
chr1	66815937	66816115	19_CNCC5_ATAC_Rep2_mem_srt_noMT_q10_rmdup_peaks_peak_2091
chr1	66969661	66969802	19_CNCC5_ATAC_Rep2_mem_srt_noMT_q10_rmdup_peaks_peak_2094
chr1	67160996	67161143	19_CNCC5_ATAC_Rep2_mem_srt_noMT_q10_rmdup_peaks_peak_2098
chr1	67191698	67191963	19_CNCC5_ATAC_Rep2_mem_srt_noMT_q10_rmdup_peaks_peak_2099
chr1	67196292	67196525	19_CNCC5_ATAC_Rep2_mem_srt_noMT_q10_rmdup_peaks_peak_2100
chr1	67461810	67461936	19_CNCC5_ATAC_Rep2_mem_srt_noMT_q10_rmdup_peaks_peak_2105
chr1	67519293	67519381	19_CNCC5_ATAC_Rep2_mem_srt_noMT_q10_rmdup_peaks_peak_2106
chr1	67924800	67924959	19_CNCC5_ATAC_Rep2_mem_srt_noMT_q10_rmdup_peaks_peak_2119
chr1	67929445	67929586	19_CNCC5_ATAC_Rep2_mem_srt_noMT_q10_rmdup_peaks_peak_2120
chr1	67981115	67981343	19_CNCC5_ATAC_Rep2_mem_srt_noMT_q10_rmdup_peaks_peak_2123
chr1	67981446	67981562	19_CNCC5_ATAC_Rep2_mem_srt_noMT_q10_rmdup_peaks_peak_2124
chr1	68517232	68517526	19_CNCC5_ATAC_Rep2_mem_srt_noMT_q10_rmdup_peaks_peak_2139
chr1	68577576	68577802	19_CNCC5_ATAC_Rep2_mem_srt_noMT_q10_rmdup_peaks_peak_2141
chr1	68697762	68697889	19_CNCC5_ATAC_Rep2_mem_srt_noMT_q10_rmdup_peaks_peak_2144
chr1	68698144	68698289	19_CNCC5_ATAC_Rep2_mem_srt_noMT_q10_rmdup_peaks_peak_2145
chr1	68786138	68786223	19_CNCC5_ATAC_Rep2_mem_srt_noMT_q10_rmdup_peaks_peak_2149
chr1	69224643	69224768	19_CNCC5_ATAC_Rep2_mem_srt_noMT_q10_rmdup_peaks_peak_2157
chr1	69543532	69543634	19_CNCC5_ATAC_Rep2_mem_srt_noMT_q10_rmdup_peaks_peak_2162
chr1	70032865	70033310	19_CNCC5_ATAC_Rep2_mem_srt_noMT_q10_rmdup_peaks_peak_2170
chr1	70166571	70166693	19_CNCC5_ATAC_Rep2_mem_srt_noMT_q10_rmdup_peaks_peak_2171
chr1	70606793	70606935	19_CNCC5_ATAC_Rep2_mem_srt_noMT_q10_rmdup_peaks_peak_2176
chr1	71141514	71141720	19_CNCC5_ATAC_Rep2_mem_srt_noMT_q10_rmdup_peaks_peak_2185
chr1	71193707	71193933	19_CNCC5_ATAC_Rep2_mem_srt_noMT_q10_rmdup_peaks_peak_2187
chr1	71515826	71515926	19_CNCC5_ATAC_Rep2_mem_srt_noMT_q10_rmdup_peaks_peak_2193
chr1	71552885	71553044	19_CNCC5_ATAC_Rep2_mem_srt_noMT_q10_rmdup_peaks_peak_2196
chr1	72294376	72294534	19_CNCC5_ATAC_Rep2_mem_srt_noMT_q10_rmdup_peaks_peak_2201
chr1	72385625	72385698	19_CNCC5_ATAC_Rep2_mem_srt_noMT_q10_rmdup_peaks_peak_2202
chr1	72466507	72466718	19_CNCC5_ATAC_Rep2_mem_srt_noMT_q10_rmdup_peaks_peak_2203
chr1	73013205	73013392	19_CNCC5_ATAC_Rep2_mem_srt_noMT_q10_rmdup_peaks_peak_2206
chr1	73381400	73381528	19_CNCC5_ATAC_Rep2_mem_srt_noMT_q10_rmdup_peaks_peak_2213
chr1	73867462	73867621	19_CNCC5_ATAC_Rep2_mem_srt_noMT_q10_rmdup_peaks_peak_2215
chr1	74409128	74409320	19_CNCC5_ATAC_Rep2_mem_srt_noMT_q10_rmdup_peaks_peak_2218
chr1	74445500	74445709	19_CNCC5_ATAC_Rep2_mem_srt_noMT_q10_rmdup_peaks_peak_2219
chr1	74987971	74988134	19_CNCC5_ATAC_Rep2_mem_srt_noMT_q10_rmdup_peaks_peak_2226
chr1	75198983	75199128	19_CNCC5_ATAC_Rep2_mem_srt_noMT_q10_rmdup_peaks_peak_2230
chr1	75540542	75541003	19_CNCC5_ATAC_Rep2_mem_srt_noMT_q10_rmdup_peaks_peak_2234
chr1	75601966	75602452	19_CNCC5_ATAC_Rep2_mem_srt_noMT_q10_rmdup_peaks_peak_2238
chr1	75794564	75794670	19_CNCC5_ATAC_Rep2_mem_srt_noMT_q10_rmdup_peaks_peak_2240
chr1	76185582	76185802	19_CNCC5_ATAC_Rep2_mem_srt_noMT_q10_rmdup_peaks_peak_2244
chr1	76374456	76374783	19_CNCC5_ATAC_Rep2_mem_srt_noMT_q10_rmdup_peaks_peak_2249
chr1	76506195	76506354	19_CNCC5_ATAC_Rep2_mem_srt_noMT_q10_rmdup_peaks_peak_2251
chr1	76696656	76696941	19_CNCC5_ATAC_Rep2_mem_srt_noMT_q10_rmdup_peaks_peak_2260
chr1	76967296	76967732	19_CNCC5_ATAC_Rep2_mem_srt_noMT_q10_rmdup_peaks_peak_2266
chr1	77592040	77592175	19_CNCC5_ATAC_Rep2_mem_srt_noMT_q10_rmdup_peaks_peak_2279
chr1	77747407	77747506	19_CNCC5_ATAC_Rep2_mem_srt_noMT_q10_rmdup_peaks_peak_2283
chr1	77747904	77748316	19_CNCC5_ATAC_Rep2_mem_srt_noMT_q10_rmdup_peaks_peak_2285
chr1	77864995	77865253	19_CNCC5_ATAC_Rep2_mem_srt_noMT_q10_rmdup_peaks_peak_2288
chr1	78148096	78148432	19_CNCC5_ATAC_Rep2_mem_srt_noMT_q10_rmdup_peaks_peak_2294
chr1	78443967	78444042	19_CNCC5_ATAC_Rep2_mem_srt_noMT_q10_rmdup_peaks_peak_2303
chr1	78587681	78587764	19_CNCC5_ATAC_Rep2_mem_srt_noMT_q10_rmdup_peaks_peak_2310
chr1	78690892	78691109	19_CNCC5_ATAC_Rep2_mem_srt_noMT_q10_rmdup_peaks_peak_2312
chr1	79083356	79083597	19_CNCC5_ATAC_Rep2_mem_srt_noMT_q10_rmdup_peaks_peak_2318
chr1	79138851	79139042	19_CNCC5_ATAC_Rep2_mem_srt_noMT_q10_rmdup_peaks_peak_2319
chr1	79350923	79350996	19_CNCC5_ATAC_Rep2_mem_srt_noMT_q10_rmdup_peaks_peak_2322
chr1	80317800	80317932	19_CNCC5_ATAC_Rep2_mem_srt_noMT_q10_rmdup_peaks_peak_2330
chr1	80621191	80621313	19_CNCC5_ATAC_Rep2_mem_srt_noMT_q10_rmdup_peaks_peak_2331
chr1	80647233	80647398	19_CNCC5_ATAC_Rep2_mem_srt_noMT_q10_rmdup_peaks_peak_2332
chr1	80923235	80923391	19_CNCC5_ATAC_Rep2_mem_srt_noMT_q10_rmdup_peaks_peak_2333
chr1	81771775	81772044	19_CNCC5_ATAC_Rep2_mem_srt_noMT_q10_rmdup_peaks_peak_2338
chr1	81896065	81896180	19_CNCC5_ATAC_Rep2_mem_srt_noMT_q10_rmdup_peaks_peak_2343
chr1	82015359	82015432	19_CNCC5_ATAC_Rep2_mem_srt_noMT_q10_rmdup_peaks_peak_2347
chr1	82145788	82145896	19_CNCC5_ATAC_Rep2_mem_srt_noMT_q10_rmdup_peaks_peak_2349
chr1	84217428	84217586	19_CNCC5_ATAC_Rep2_mem_srt_noMT_q10_rmdup_peaks_peak_2373
chr1	84326163	84326433	19_CNCC5_ATAC_Rep2_mem_srt_noMT_q10_rmdup_peaks_peak_2375
chr1	85508203	85508354	19_CNCC5_ATAC_Rep2_mem_srt_noMT_q10_rmdup_peaks_peak_2404
chr1	85514223	85514514	19_CNCC5_ATAC_Rep2_mem_srt_noMT_q10_rmdup_peaks_peak_2405
chr1	85930836	85930976	19_CNCC5_ATAC_Rep2_mem_srt_noMT_q10_rmdup_peaks_peak_2421
chr1	85968578	85968665	19_CNCC5_ATAC_Rep2_mem_srt_noMT_q10_rmdup_peaks_peak_2423
chr1	86620897	86621044	19_CNCC5_ATAC_Rep2_mem_srt_noMT_q10_rmdup_peaks_peak_2434
chr1	86875456	86875583	19_CNCC5_ATAC_Rep2_mem_srt_noMT_q10_rmdup_peaks_peak_2439
chr1	87169753	87169941	19_CNCC5_ATAC_Rep2_mem_srt_noMT_q10_rmdup_peaks_peak_2444
chr1	87299333	87299596	19_CNCC5_ATAC_Rep2_mem_srt_noMT_q10_rmdup_peaks_peak_2449
chr1	87892661	87892870	19_CNCC5_ATAC_Rep2_mem_srt_noMT_q10_rmdup_peaks_peak_2461
chr1	87929723	87929815	19_CNCC5_ATAC_Rep2_mem_srt_noMT_q10_rmdup_peaks_peak_2465
chr1	88151363	88151594	19_CNCC5_ATAC_Rep2_mem_srt_noMT_q10_rmdup_peaks_peak_2470
chr1	88762116	88762189	19_CNCC5_ATAC_Rep2_mem_srt_noMT_q10_rmdup_peaks_peak_2477
chr1	88762454	88762596	19_CNCC5_ATAC_Rep2_mem_srt_noMT_q10_rmdup_peaks_peak_2478
chr1	88796458	88796741	19_CNCC5_ATAC_Rep2_mem_srt_noMT_q10_rmdup_peaks_peak_2479
chr1	88870343	88870500	19_CNCC5_ATAC_Rep2_mem_srt_noMT_q10_rmdup_peaks_peak_2480
chr1	89615057	89615196	19_CNCC5_ATAC_Rep2_mem_srt_noMT_q10_rmdup_peaks_peak_2496
chr1	89989651	89989789	19_CNCC5_ATAC_Rep2_mem_srt_noMT_q10_rmdup_peaks_peak_2502
chr1	90267746	90267866	19_CNCC5_ATAC_Rep2_mem_srt_noMT_q10_rmdup_peaks_peak_2514
chr1	91307120	91307219	19_CNCC5_ATAC_Rep2_mem_srt_noMT_q10_rmdup_peaks_peak_2548
chr1	91893837	91893964	19_CNCC5_ATAC_Rep2_mem_srt_noMT_q10_rmdup_peaks_peak_2556
chr1	92891325	92891413	19_CNCC5_ATAC_Rep2_mem_srt_noMT_q10_rmdup_peaks_peak_2571
chr1	93257985	93258157	19_CNCC5_ATAC_Rep2_mem_srt_noMT_q10_rmdup_peaks_peak_2577
chr1	93426915	93427014	19_CNCC5_ATAC_Rep2_mem_srt_noMT_q10_rmdup_peaks_peak_2580
chr1	93913395	93913645	19_CNCC5_ATAC_Rep2_mem_srt_noMT_q10_rmdup_peaks_peak_2590
chr1	94189478	94189782	19_CNCC5_ATAC_Rep2_mem_srt_noMT_q10_rmdup_peaks_peak_2597
chr1	94477320	94477567	19_CNCC5_ATAC_Rep2_mem_srt_noMT_q10_rmdup_peaks_peak_2608
chr1	94535017	94535130	19_CNCC5_ATAC_Rep2_mem_srt_noMT_q10_rmdup_peaks_peak_2615
chr1	94793075	94793199	19_CNCC5_ATAC_Rep2_mem_srt_noMT_q10_rmdup_peaks_peak_2624
chr1	94947045	94947213	19_CNCC5_ATAC_Rep2_mem_srt_noMT_q10_rmdup_peaks_peak_2628
chr1	95267667	95267909	19_CNCC5_ATAC_Rep2_mem_srt_noMT_q10_rmdup_peaks_peak_2638
chr1	95582338	95582537	19_CNCC5_ATAC_Rep2_mem_srt_noMT_q10_rmdup_peaks_peak_2652
chr1	95850254	95850387	19_CNCC5_ATAC_Rep2_mem_srt_noMT_q10_rmdup_peaks_peak_2660
chr1	96939430	96939735	19_CNCC5_ATAC_Rep2_mem_srt_noMT_q10_rmdup_peaks_peak_2672
chr1	96940975	96941091	19_CNCC5_ATAC_Rep2_mem_srt_noMT_q10_rmdup_peaks_peak_2673
chr1	96988062	96988207	19_CNCC5_ATAC_Rep2_mem_srt_noMT_q10_rmdup_peaks_peak_2676
chr1	97668214	97668287	19_CNCC5_ATAC_Rep2_mem_srt_noMT_q10_rmdup_peaks_peak_2686
chr1	97991299	97991465	19_CNCC5_ATAC_Rep2_mem_srt_noMT_q10_rmdup_peaks_peak_2689
chr1	99470150	99470246	19_CNCC5_ATAC_Rep2_mem_srt_noMT_q10_rmdup_peaks_peak_2703
chr1	100118592	100118771	19_CNCC5_ATAC_Rep2_mem_srt_noMT_q10_rmdup_peaks_peak_2710
chr1	100193542	100193618	19_CNCC5_ATAC_Rep2_mem_srt_noMT_q10_rmdup_peaks_peak_2713
chr1	100504179	100504392	19_CNCC5_ATAC_Rep2_mem_srt_noMT_q10_rmdup_peaks_peak_2722
chr1	100770603	100770721	19_CNCC5_ATAC_Rep2_mem_srt_noMT_q10_rmdup_peaks_peak_2728
chr1	101009362	101009465	19_CNCC5_ATAC_Rep2_mem_srt_noMT_q10_rmdup_peaks_peak_2737
chr1	101775419	101775641	19_CNCC5_ATAC_Rep2_mem_srt_noMT_q10_rmdup_peaks_peak_2752
chr1	101939729	101939802	19_CNCC5_ATAC_Rep2_mem_srt_noMT_q10_rmdup_peaks_peak_2755
chr1	101985965	101986109	19_CNCC5_ATAC_Rep2_mem_srt_noMT_q10_rmdup_peaks_peak_2756
chr1	102119060	102119219	19_CNCC5_ATAC_Rep2_mem_srt_noMT_q10_rmdup_peaks_peak_2757
chr1	102657434	102657549	19_CNCC5_ATAC_Rep2_mem_srt_noMT_q10_rmdup_peaks_peak_2764
chr1	102900216	102900349	19_CNCC5_ATAC_Rep2_mem_srt_noMT_q10_rmdup_peaks_peak_2765
chr1	103016404	103016589	19_CNCC5_ATAC_Rep2_mem_srt_noMT_q10_rmdup_peaks_peak_2767
chr1	103241751	103241837	19_CNCC5_ATAC_Rep2_mem_srt_noMT_q10_rmdup_peaks_peak_2768
chr1	104627076	104627243	19_CNCC5_ATAC_Rep2_mem_srt_noMT_q10_rmdup_peaks_peak_2778
chr1	104781806	104781879	19_CNCC5_ATAC_Rep2_mem_srt_noMT_q10_rmdup_peaks_peak_2779
chr1	105031122	105031506	19_CNCC5_ATAC_Rep2_mem_srt_noMT_q10_rmdup_peaks_peak_2780
chr1	105421251	105421467	19_CNCC5_ATAC_Rep2_mem_srt_noMT_q10_rmdup_peaks_peak_2781
chr1	105680123	105680414	19_CNCC5_ATAC_Rep2_mem_srt_noMT_q10_rmdup_peaks_peak_2782
chr1	107289496	107289617	19_CNCC5_ATAC_Rep2_mem_srt_noMT_q10_rmdup_peaks_peak_2785
chr1	108081324	108081455	19_CNCC5_ATAC_Rep2_mem_srt_noMT_q10_rmdup_peaks_peak_2799
chr1	108305638	108305927	19_CNCC5_ATAC_Rep2_mem_srt_noMT_q10_rmdup_peaks_peak_2801
chr1	108508291	108508569	19_CNCC5_ATAC_Rep2_mem_srt_noMT_q10_rmdup_peaks_peak_2806
chr1	108870374	108870617	19_CNCC5_ATAC_Rep2_mem_srt_noMT_q10_rmdup_peaks_peak_2814
chr1	109112855	109113089	19_CNCC5_ATAC_Rep2_mem_srt_noMT_q10_rmdup_peaks_peak_2819
chr1	109251826	109251966	19_CNCC5_ATAC_Rep2_mem_srt_noMT_q10_rmdup_peaks_peak_2823
chr1	109791866	109792202	19_CNCC5_ATAC_Rep2_mem_srt_noMT_q10_rmdup_peaks_peak_2843
chr1	110420227	110420304	19_CNCC5_ATAC_Rep2_mem_srt_noMT_q10_rmdup_peaks_peak_2867
chr1	110679576	110679747	19_CNCC5_ATAC_Rep2_mem_srt_noMT_q10_rmdup_peaks_peak_2882
chr1	111056221	111056369	19_CNCC5_ATAC_Rep2_mem_srt_noMT_q10_rmdup_peaks_peak_2895
chr1	112050517	112050806	19_CNCC5_ATAC_Rep2_mem_srt_noMT_q10_rmdup_peaks_peak_2919
chr1	113217009	113217417	19_CNCC5_ATAC_Rep2_mem_srt_noMT_q10_rmdup_peaks_peak_2942
chr1	113346910	113347153	19_CNCC5_ATAC_Rep2_mem_srt_noMT_q10_rmdup_peaks_peak_2951
chr1	113364479	113364556	19_CNCC5_ATAC_Rep2_mem_srt_noMT_q10_rmdup_peaks_peak_2953
chr1	113584584	113584727	19_CNCC5_ATAC_Rep2_mem_srt_noMT_q10_rmdup_peaks_peak_2961
chr1	114631222	114631315	19_CNCC5_ATAC_Rep2_mem_srt_noMT_q10_rmdup_peaks_peak_2984
chr1	115458378	115458511	19_CNCC5_ATAC_Rep2_mem_srt_noMT_q10_rmdup_peaks_peak_3001
chr1	115595176	115595363	19_CNCC5_ATAC_Rep2_mem_srt_noMT_q10_rmdup_peaks_peak_3003
chr1	116518684	116518982	19_CNCC5_ATAC_Rep2_mem_srt_noMT_q10_rmdup_peaks_peak_3023
chr1	116563434	116563549	19_CNCC5_ATAC_Rep2_mem_srt_noMT_q10_rmdup_peaks_peak_3026
chr1	116958505	116958649	19_CNCC5_ATAC_Rep2_mem_srt_noMT_q10_rmdup_peaks_peak_3035
chr1	117395668	117395849	19_CNCC5_ATAC_Rep2_mem_srt_noMT_q10_rmdup_peaks_peak_3050
chr1	117421658	117421983	19_CNCC5_ATAC_Rep2_mem_srt_noMT_q10_rmdup_peaks_peak_3052
chr1	117452359	117452709	19_CNCC5_ATAC_Rep2_mem_srt_noMT_q10_rmdup_peaks_peak_3053
chr1	117679476	117679566	19_CNCC5_ATAC_Rep2_mem_srt_noMT_q10_rmdup_peaks_peak_3057
chr1	118385576	118385650	19_CNCC5_ATAC_Rep2_mem_srt_noMT_q10_rmdup_peaks_peak_3072
chr1	118792995	118793108	19_CNCC5_ATAC_Rep2_mem_srt_noMT_q10_rmdup_peaks_peak_3078
chr1	119869033	119869106	19_CNCC5_ATAC_Rep2_mem_srt_noMT_q10_rmdup_peaks_peak_3087
chr1	119930647	119930807	19_CNCC5_ATAC_Rep2_mem_srt_noMT_q10_rmdup_peaks_peak_3091
chr1	120202368	120202485	19_CNCC5_ATAC_Rep2_mem_srt_noMT_q10_rmdup_peaks_peak_3103
chr1	120256393	120256496	19_CNCC5_ATAC_Rep2_mem_srt_noMT_q10_rmdup_peaks_peak_3108
chr1	120428911	120429022	19_CNCC5_ATAC_Rep2_mem_srt_noMT_q10_rmdup_peaks_peak_3110
chr1	121354247	121354400	19_CNCC5_ATAC_Rep2_mem_srt_noMT_q10_rmdup_peaks_peak_3124
chr1	145059113	145059238	19_CNCC5_ATAC_Rep2_mem_srt_noMT_q10_rmdup_peaks_peak_3152
chr1	145399275	145399468	19_CNCC5_ATAC_Rep2_mem_srt_noMT_q10_rmdup_peaks_peak_3169
chr1	148000621	148000886	19_CNCC5_ATAC_Rep2_mem_srt_noMT_q10_rmdup_peaks_peak_3229
chr1	148604884	148604996	19_CNCC5_ATAC_Rep2_mem_srt_noMT_q10_rmdup_peaks_peak_3237
chr1	148901946	148902033	19_CNCC5_ATAC_Rep2_mem_srt_noMT_q10_rmdup_peaks_peak_3238
chr1	149680126	149680318	19_CNCC5_ATAC_Rep2_mem_srt_noMT_q10_rmdup_peaks_peak_3251
chr1	149684151	149684332	19_CNCC5_ATAC_Rep2_mem_srt_noMT_q10_rmdup_peaks_peak_3252
chr1	150138287	150138446	19_CNCC5_ATAC_Rep2_mem_srt_noMT_q10_rmdup_peaks_peak_3275
chr1	150534626	150534726	19_CNCC5_ATAC_Rep2_mem_srt_noMT_q10_rmdup_peaks_peak_3289
chr1	153250523	153250614	19_CNCC5_ATAC_Rep2_mem_srt_noMT_q10_rmdup_peaks_peak_3360
chr1	153261190	153261385	19_CNCC5_ATAC_Rep2_mem_srt_noMT_q10_rmdup_peaks_peak_3361
chr1	153669857	153669937	19_CNCC5_ATAC_Rep2_mem_srt_noMT_q10_rmdup_peaks_peak_3382
chr1	154297170	154297285	19_CNCC5_ATAC_Rep2_mem_srt_noMT_q10_rmdup_peaks_peak_3403
chr1	156111127	156111304	19_CNCC5_ATAC_Rep2_mem_srt_noMT_q10_rmdup_peaks_peak_3510
chr1	156338942	156339144	19_CNCC5_ATAC_Rep2_mem_srt_noMT_q10_rmdup_peaks_peak_3523
chr1	156450663	156450742	19_CNCC5_ATAC_Rep2_mem_srt_noMT_q10_rmdup_peaks_peak_3533
chr1	156678125	156678377	19_CNCC5_ATAC_Rep2_mem_srt_noMT_q10_rmdup_peaks_peak_3554
chr1	156859957	156860136	19_CNCC5_ATAC_Rep2_mem_srt_noMT_q10_rmdup_peaks_peak_3562
chr1	157661269	157661421	19_CNCC5_ATAC_Rep2_mem_srt_noMT_q10_rmdup_peaks_peak_3592
chr1	158178646	158178758	19_CNCC5_ATAC_Rep2_mem_srt_noMT_q10_rmdup_peaks_peak_3616
chr1	159130892	159131021	19_CNCC5_ATAC_Rep2_mem_srt_noMT_q10_rmdup_peaks_peak_3629
chr1	159532615	159532978	19_CNCC5_ATAC_Rep2_mem_srt_noMT_q10_rmdup_peaks_peak_3638
chr1	159791399	159791513	19_CNCC5_ATAC_Rep2_mem_srt_noMT_q10_rmdup_peaks_peak_3642
chr1	159906337	159906512	19_CNCC5_ATAC_Rep2_mem_srt_noMT_q10_rmdup_peaks_peak_3651
chr1	160016328	160016455	19_CNCC5_ATAC_Rep2_mem_srt_noMT_q10_rmdup_peaks_peak_3658
chr1	160800448	160800596	19_CNCC5_ATAC_Rep2_mem_srt_noMT_q10_rmdup_peaks_peak_3695
chr1	162115216	162115574	19_CNCC5_ATAC_Rep2_mem_srt_noMT_q10_rmdup_peaks_peak_3751
chr1	162234056	162234161	19_CNCC5_ATAC_Rep2_mem_srt_noMT_q10_rmdup_peaks_peak_3759
chr1	162958781	162958890	19_CNCC5_ATAC_Rep2_mem_srt_noMT_q10_rmdup_peaks_peak_3776
chr1	163041703	163041806	19_CNCC5_ATAC_Rep2_mem_srt_noMT_q10_rmdup_peaks_peak_3778
chr1	163765945	163766052	19_CNCC5_ATAC_Rep2_mem_srt_noMT_q10_rmdup_peaks_peak_3788
chr1	164409598	164409671	19_CNCC5_ATAC_Rep2_mem_srt_noMT_q10_rmdup_peaks_peak_3795
chr1	164552597	164552735	19_CNCC5_ATAC_Rep2_mem_srt_noMT_q10_rmdup_peaks_peak_3798
chr1	164574619	164574841	19_CNCC5_ATAC_Rep2_mem_srt_noMT_q10_rmdup_peaks_peak_3802
chr1	164952436	164952587	19_CNCC5_ATAC_Rep2_mem_srt_noMT_q10_rmdup_peaks_peak_3812
chr1	165336774	165336860	19_CNCC5_ATAC_Rep2_mem_srt_noMT_q10_rmdup_peaks_peak_3828
chr1	166009923	166010139	19_CNCC5_ATAC_Rep2_mem_srt_noMT_q10_rmdup_peaks_peak_3849
chr1	166272345	166272426	19_CNCC5_ATAC_Rep2_mem_srt_noMT_q10_rmdup_peaks_peak_3853
chr1	166889939	166890289	19_CNCC5_ATAC_Rep2_mem_srt_noMT_q10_rmdup_peaks_peak_3865
chr1	166919559	166919632	19_CNCC5_ATAC_Rep2_mem_srt_noMT_q10_rmdup_peaks_peak_3868
chr1	167021830	167021957	19_CNCC5_ATAC_Rep2_mem_srt_noMT_q10_rmdup_peaks_peak_3870
chr1	167090983	167091186	19_CNCC5_ATAC_Rep2_mem_srt_noMT_q10_rmdup_peaks_peak_3874
chr1	167135624	167135827	19_CNCC5_ATAC_Rep2_mem_srt_noMT_q10_rmdup_peaks_peak_3877
chr1	167424137	167424399	19_CNCC5_ATAC_Rep2_mem_srt_noMT_q10_rmdup_peaks_peak_3884
chr1	168888552	168888674	19_CNCC5_ATAC_Rep2_mem_srt_noMT_q10_rmdup_peaks_peak_3930
chr1	169074842	169075044	19_CNCC5_ATAC_Rep2_mem_srt_noMT_q10_rmdup_peaks_peak_3932
chr1	169429601	169430025	19_CNCC5_ATAC_Rep2_mem_srt_noMT_q10_rmdup_peaks_peak_3938
chr1	169972627	169972779	19_CNCC5_ATAC_Rep2_mem_srt_noMT_q10_rmdup_peaks_peak_3947
chr1	170472937	170473068	19_CNCC5_ATAC_Rep2_mem_srt_noMT_q10_rmdup_peaks_peak_3955
chr1	170640591	170640705	19_CNCC5_ATAC_Rep2_mem_srt_noMT_q10_rmdup_peaks_peak_3960
chr1	170899032	170899153	19_CNCC5_ATAC_Rep2_mem_srt_noMT_q10_rmdup_peaks_peak_3963
chr1	171001944	171002081	19_CNCC5_ATAC_Rep2_mem_srt_noMT_q10_rmdup_peaks_peak_3964
chr1	173092561	173092703	19_CNCC5_ATAC_Rep2_mem_srt_noMT_q10_rmdup_peaks_peak_4011
chr1	173272423	173272502	19_CNCC5_ATAC_Rep2_mem_srt_noMT_q10_rmdup_peaks_peak_4013
chr1	173400454	173400589	19_CNCC5_ATAC_Rep2_mem_srt_noMT_q10_rmdup_peaks_peak_4017
chr1	173446508	173446774	19_CNCC5_ATAC_Rep2_mem_srt_noMT_q10_rmdup_peaks_peak_4020
chr1	173684351	173684480	19_CNCC5_ATAC_Rep2_mem_srt_noMT_q10_rmdup_peaks_peak_4026
chr1	174843465	174843556	19_CNCC5_ATAC_Rep2_mem_srt_noMT_q10_rmdup_peaks_peak_4045
chr1	174852521	174852748	19_CNCC5_ATAC_Rep2_mem_srt_noMT_q10_rmdup_peaks_peak_4047
chr1	175094524	175094652	19_CNCC5_ATAC_Rep2_mem_srt_noMT_q10_rmdup_peaks_peak_4055
chr1	175887636	175887858	19_CNCC5_ATAC_Rep2_mem_srt_noMT_q10_rmdup_peaks_peak_4079
chr1	176449271	176449367	19_CNCC5_ATAC_Rep2_mem_srt_noMT_q10_rmdup_peaks_peak_4087
chr1	176770918	176771051	19_CNCC5_ATAC_Rep2_mem_srt_noMT_q10_rmdup_peaks_peak_4091
chr1	177915236	177915366	19_CNCC5_ATAC_Rep2_mem_srt_noMT_q10_rmdup_peaks_peak_4114
chr1	178252632	178252753	19_CNCC5_ATAC_Rep2_mem_srt_noMT_q10_rmdup_peaks_peak_4127
chr1	180237976	180238097	19_CNCC5_ATAC_Rep2_mem_srt_noMT_q10_rmdup_peaks_peak_4170
chr1	181185923	181186179	19_CNCC5_ATAC_Rep2_mem_srt_noMT_q10_rmdup_peaks_peak_4201
chr1	181394220	181394405	19_CNCC5_ATAC_Rep2_mem_srt_noMT_q10_rmdup_peaks_peak_4205
chr1	182326461	182326539	19_CNCC5_ATAC_Rep2_mem_srt_noMT_q10_rmdup_peaks_peak_4223
chr1	182751597	182751736	19_CNCC5_ATAC_Rep2_mem_srt_noMT_q10_rmdup_peaks_peak_4232
chr1	182911434	182911613	19_CNCC5_ATAC_Rep2_mem_srt_noMT_q10_rmdup_peaks_peak_4236
chr1	183063214	183063389	19_CNCC5_ATAC_Rep2_mem_srt_noMT_q10_rmdup_peaks_peak_4245
chr1	183980050	183980170	19_CNCC5_ATAC_Rep2_mem_srt_noMT_q10_rmdup_peaks_peak_4273
chr1	184006181	184006468	19_CNCC5_ATAC_Rep2_mem_srt_noMT_q10_rmdup_peaks_peak_4276
chr1	184489607	184489721	19_CNCC5_ATAC_Rep2_mem_srt_noMT_q10_rmdup_peaks_peak_4292
chr1	184851147	184851220	19_CNCC5_ATAC_Rep2_mem_srt_noMT_q10_rmdup_peaks_peak_4301
chr1	184943442	184943687	19_CNCC5_ATAC_Rep2_mem_srt_noMT_q10_rmdup_peaks_peak_4304
chr1	186451944	186452054	19_CNCC5_ATAC_Rep2_mem_srt_noMT_q10_rmdup_peaks_peak_4331
chr1	186606682	186606758	19_CNCC5_ATAC_Rep2_mem_srt_noMT_q10_rmdup_peaks_peak_4334
chr1	187234236	187234370	19_CNCC5_ATAC_Rep2_mem_srt_noMT_q10_rmdup_peaks_peak_4339
chr1	188751483	188751626	19_CNCC5_ATAC_Rep2_mem_srt_noMT_q10_rmdup_peaks_peak_4342
chr1	188911260	188911409	19_CNCC5_ATAC_Rep2_mem_srt_noMT_q10_rmdup_peaks_peak_4343
chr1	189118962	189119089	19_CNCC5_ATAC_Rep2_mem_srt_noMT_q10_rmdup_peaks_peak_4344
chr1	189677936	189678009	19_CNCC5_ATAC_Rep2_mem_srt_noMT_q10_rmdup_peaks_peak_4346
chr1	190447432	190447621	19_CNCC5_ATAC_Rep2_mem_srt_noMT_q10_rmdup_peaks_peak_4354
chr1	190602712	190602973	19_CNCC5_ATAC_Rep2_mem_srt_noMT_q10_rmdup_peaks_peak_4357
chr1	191402032	191402292	19_CNCC5_ATAC_Rep2_mem_srt_noMT_q10_rmdup_peaks_peak_4358
chr1	191800841	191800914	19_CNCC5_ATAC_Rep2_mem_srt_noMT_q10_rmdup_peaks_peak_4362
chr1	193710444	193710573	19_CNCC5_ATAC_Rep2_mem_srt_noMT_q10_rmdup_peaks_peak_4383
chr1	195909131	195909405	19_CNCC5_ATAC_Rep2_mem_srt_noMT_q10_rmdup_peaks_peak_4393
chr1	196003221	196003491	19_CNCC5_ATAC_Rep2_mem_srt_noMT_q10_rmdup_peaks_peak_4394
chr1	196234197	196234341	19_CNCC5_ATAC_Rep2_mem_srt_noMT_q10_rmdup_peaks_peak_4396
chr1	197326074	197326201	19_CNCC5_ATAC_Rep2_mem_srt_noMT_q10_rmdup_peaks_peak_4409
chr1	197411286	197411447	19_CNCC5_ATAC_Rep2_mem_srt_noMT_q10_rmdup_peaks_peak_4411
chr1	197702629	197702764	19_CNCC5_ATAC_Rep2_mem_srt_noMT_q10_rmdup_peaks_peak_4414
chr1	198267954	198268064	19_CNCC5_ATAC_Rep2_mem_srt_noMT_q10_rmdup_peaks_peak_4431
chr1	198668602	198668825	19_CNCC5_ATAC_Rep2_mem_srt_noMT_q10_rmdup_peaks_peak_4434
chr1	198671006	198671164	19_CNCC5_ATAC_Rep2_mem_srt_noMT_q10_rmdup_peaks_peak_4435
chr1	198710994	198711233	19_CNCC5_ATAC_Rep2_mem_srt_noMT_q10_rmdup_peaks_peak_4436
chr1	198799258	198799386	19_CNCC5_ATAC_Rep2_mem_srt_noMT_q10_rmdup_peaks_peak_4438
chr1	198872555	198872681	19_CNCC5_ATAC_Rep2_mem_srt_noMT_q10_rmdup_peaks_peak_4440
chr1	199187087	199187391	19_CNCC5_ATAC_Rep2_mem_srt_noMT_q10_rmdup_peaks_peak_4442
chr1	199280777	199280888	19_CNCC5_ATAC_Rep2_mem_srt_noMT_q10_rmdup_peaks_peak_4444
chr1	199660701	199660824	19_CNCC5_ATAC_Rep2_mem_srt_noMT_q10_rmdup_peaks_peak_4451
chr1	199835290	199835386	19_CNCC5_ATAC_Rep2_mem_srt_noMT_q10_rmdup_peaks_peak_4454
chr1	200331592	200331832	19_CNCC5_ATAC_Rep2_mem_srt_noMT_q10_rmdup_peaks_peak_4469
chr1	200707811	200707955	19_CNCC5_ATAC_Rep2_mem_srt_noMT_q10_rmdup_peaks_peak_4482
chr1	200860441	200860730	19_CNCC5_ATAC_Rep2_mem_srt_noMT_q10_rmdup_peaks_peak_4486
chr1	200885313	200885557	19_CNCC5_ATAC_Rep2_mem_srt_noMT_q10_rmdup_peaks_peak_4488
chr1	200948872	200948970	19_CNCC5_ATAC_Rep2_mem_srt_noMT_q10_rmdup_peaks_peak_4490
chr1	201096442	201096592	19_CNCC5_ATAC_Rep2_mem_srt_noMT_q10_rmdup_peaks_peak_4500
chr1	201515326	201515461	19_CNCC5_ATAC_Rep2_mem_srt_noMT_q10_rmdup_peaks_peak_4525
chr1	201672125	201672308	19_CNCC5_ATAC_Rep2_mem_srt_noMT_q10_rmdup_peaks_peak_4534
chr1	202688908	202689037	19_CNCC5_ATAC_Rep2_mem_srt_noMT_q10_rmdup_peaks_peak_4586
chr1	203147380	203147558	19_CNCC5_ATAC_Rep2_mem_srt_noMT_q10_rmdup_peaks_peak_4604
chr1	203274313	203274420	19_CNCC5_ATAC_Rep2_mem_srt_noMT_q10_rmdup_peaks_peak_4609
chr1	203311719	203311845	19_CNCC5_ATAC_Rep2_mem_srt_noMT_q10_rmdup_peaks_peak_4615
chr1	203982309	203982474	19_CNCC5_ATAC_Rep2_mem_srt_noMT_q10_rmdup_peaks_peak_4637
chr1	204063480	204063665	19_CNCC5_ATAC_Rep2_mem_srt_noMT_q10_rmdup_peaks_peak_4643
chr1	204995382	204995540	19_CNCC5_ATAC_Rep2_mem_srt_noMT_q10_rmdup_peaks_peak_4690
chr1	205366275	205366379	19_CNCC5_ATAC_Rep2_mem_srt_noMT_q10_rmdup_peaks_peak_4707
chr1	205454680	205454853	19_CNCC5_ATAC_Rep2_mem_srt_noMT_q10_rmdup_peaks_peak_4711
chr1	206757009	206757232	19_CNCC5_ATAC_Rep2_mem_srt_noMT_q10_rmdup_peaks_peak_4749
chr1	206831963	206832066	19_CNCC5_ATAC_Rep2_mem_srt_noMT_q10_rmdup_peaks_peak_4754
chr1	206878621	206878734	19_CNCC5_ATAC_Rep2_mem_srt_noMT_q10_rmdup_peaks_peak_4761
chr1	206971481	206971702	19_CNCC5_ATAC_Rep2_mem_srt_noMT_q10_rmdup_peaks_peak_4763
chr1	207224299	207224428	19_CNCC5_ATAC_Rep2_mem_srt_noMT_q10_rmdup_peaks_peak_4776
chr1	207597403	207597594	19_CNCC5_ATAC_Rep2_mem_srt_noMT_q10_rmdup_peaks_peak_4783
chr1	207669865	207670037	19_CNCC5_ATAC_Rep2_mem_srt_noMT_q10_rmdup_peaks_peak_4786
chr1	207793828	207793933	19_CNCC5_ATAC_Rep2_mem_srt_noMT_q10_rmdup_peaks_peak_4789
chr1	207970848	207970926	19_CNCC5_ATAC_Rep2_mem_srt_noMT_q10_rmdup_peaks_peak_4796
chr1	208166967	208167040	19_CNCC5_ATAC_Rep2_mem_srt_noMT_q10_rmdup_peaks_peak_4808
chr1	208508853	208509042	19_CNCC5_ATAC_Rep2_mem_srt_noMT_q10_rmdup_peaks_peak_4823
chr1	208509596	208509815	19_CNCC5_ATAC_Rep2_mem_srt_noMT_q10_rmdup_peaks_peak_4824
chr1	209008542	209008648	19_CNCC5_ATAC_Rep2_mem_srt_noMT_q10_rmdup_peaks_peak_4832
chr1	209729585	209729733	19_CNCC5_ATAC_Rep2_mem_srt_noMT_q10_rmdup_peaks_peak_4849
chr1	210424558	210424631	19_CNCC5_ATAC_Rep2_mem_srt_noMT_q10_rmdup_peaks_peak_4872
chr1	210502374	210502447	19_CNCC5_ATAC_Rep2_mem_srt_noMT_q10_rmdup_peaks_peak_4880
chr1	211721966	211722256	19_CNCC5_ATAC_Rep2_mem_srt_noMT_q10_rmdup_peaks_peak_4912
chr1	212101884	212102066	19_CNCC5_ATAC_Rep2_mem_srt_noMT_q10_rmdup_peaks_peak_4925
chr1	213031151	213031329	19_CNCC5_ATAC_Rep2_mem_srt_noMT_q10_rmdup_peaks_peak_4958
chr1	213547781	213547891	19_CNCC5_ATAC_Rep2_mem_srt_noMT_q10_rmdup_peaks_peak_4970
chr1	213888167	213888388	19_CNCC5_ATAC_Rep2_mem_srt_noMT_q10_rmdup_peaks_peak_4977
chr1	214105239	214105363	19_CNCC5_ATAC_Rep2_mem_srt_noMT_q10_rmdup_peaks_peak_4980
chr1	214398018	214398143	19_CNCC5_ATAC_Rep2_mem_srt_noMT_q10_rmdup_peaks_peak_4992
chr1	214454563	214454774	19_CNCC5_ATAC_Rep2_mem_srt_noMT_q10_rmdup_peaks_peak_4997
chr1	214490710	214490888	19_CNCC5_ATAC_Rep2_mem_srt_noMT_q10_rmdup_peaks_peak_5001
chr1	214578351	214578547	19_CNCC5_ATAC_Rep2_mem_srt_noMT_q10_rmdup_peaks_peak_5005
chr1	214614107	214614236	19_CNCC5_ATAC_Rep2_mem_srt_noMT_q10_rmdup_peaks_peak_5008
chr1	214857037	214857185	19_CNCC5_ATAC_Rep2_mem_srt_noMT_q10_rmdup_peaks_peak_5019
chr1	215249829	215249940	19_CNCC5_ATAC_Rep2_mem_srt_noMT_q10_rmdup_peaks_peak_5024
chr1	215443445	215443611	19_CNCC5_ATAC_Rep2_mem_srt_noMT_q10_rmdup_peaks_peak_5027
chr1	215740887	215741335	19_CNCC5_ATAC_Rep2_mem_srt_noMT_q10_rmdup_peaks_peak_5031
chr1	215997733	215997938	19_CNCC5_ATAC_Rep2_mem_srt_noMT_q10_rmdup_peaks_peak_5036
chr1	216562001	216562226	19_CNCC5_ATAC_Rep2_mem_srt_noMT_q10_rmdup_peaks_peak_5048
chr1	216676055	216676166	19_CNCC5_ATAC_Rep2_mem_srt_noMT_q10_rmdup_peaks_peak_5049
chr1	216883448	216883634	19_CNCC5_ATAC_Rep2_mem_srt_noMT_q10_rmdup_peaks_peak_5053
chr1	217507341	217507551	19_CNCC5_ATAC_Rep2_mem_srt_noMT_q10_rmdup_peaks_peak_5067
chr1	218337781	218337855	19_CNCC5_ATAC_Rep2_mem_srt_noMT_q10_rmdup_peaks_peak_5079
chr1	218474593	218474866	19_CNCC5_ATAC_Rep2_mem_srt_noMT_q10_rmdup_peaks_peak_5083
chr1	218478092	218478180	19_CNCC5_ATAC_Rep2_mem_srt_noMT_q10_rmdup_peaks_peak_5084
chr1	218694980	218695149	19_CNCC5_ATAC_Rep2_mem_srt_noMT_q10_rmdup_peaks_peak_5091
chr1	219437992	219438068	19_CNCC5_ATAC_Rep2_mem_srt_noMT_q10_rmdup_peaks_peak_5098
chr1	219619793	219619944	19_CNCC5_ATAC_Rep2_mem_srt_noMT_q10_rmdup_peaks_peak_5102
chr1	220006927	220007060	19_CNCC5_ATAC_Rep2_mem_srt_noMT_q10_rmdup_peaks_peak_5106
chr1	220718501	220718640	19_CNCC5_ATAC_Rep2_mem_srt_noMT_q10_rmdup_peaks_peak_5131
chr1	220960799	220960891	19_CNCC5_ATAC_Rep2_mem_srt_noMT_q10_rmdup_peaks_peak_5141
chr1	221348009	221348215	19_CNCC5_ATAC_Rep2_mem_srt_noMT_q10_rmdup_peaks_peak_5151
chr1	221889051	221889124	19_CNCC5_ATAC_Rep2_mem_srt_noMT_q10_rmdup_peaks_peak_5161
chr1	223705252	223705336	19_CNCC5_ATAC_Rep2_mem_srt_noMT_q10_rmdup_peaks_peak_5203
chr1	223858285	223858368	19_CNCC5_ATAC_Rep2_mem_srt_noMT_q10_rmdup_peaks_peak_5205
chr1	223906735	223906900	19_CNCC5_ATAC_Rep2_mem_srt_noMT_q10_rmdup_peaks_peak_5209
chr1	224238650	224238844	19_CNCC5_ATAC_Rep2_mem_srt_noMT_q10_rmdup_peaks_peak_5217
chr1	224475519	224475750	19_CNCC5_ATAC_Rep2_mem_srt_noMT_q10_rmdup_peaks_peak_5230
chr1	225133806	225133905	19_CNCC5_ATAC_Rep2_mem_srt_noMT_q10_rmdup_peaks_peak_5247
chr1	226595728	226596051	19_CNCC5_ATAC_Rep2_mem_srt_noMT_q10_rmdup_peaks_peak_5288
chr1	227133392	227133514	19_CNCC5_ATAC_Rep2_mem_srt_noMT_q10_rmdup_peaks_peak_5307
chr1	227730349	227730466	19_CNCC5_ATAC_Rep2_mem_srt_noMT_q10_rmdup_peaks_peak_5316
chr1	228187186	228187320	19_CNCC5_ATAC_Rep2_mem_srt_noMT_q10_rmdup_peaks_peak_5327
chr1	228261558	228261839	19_CNCC5_ATAC_Rep2_mem_srt_noMT_q10_rmdup_peaks_peak_5330
chr1	228463781	228464024	19_CNCC5_ATAC_Rep2_mem_srt_noMT_q10_rmdup_peaks_peak_5341
chr1	228566373	228566623	19_CNCC5_ATAC_Rep2_mem_srt_noMT_q10_rmdup_peaks_peak_5342
chr1	229104769	229104967	19_CNCC5_ATAC_Rep2_mem_srt_noMT_q10_rmdup_peaks_peak_5362
chr1	229830138	229830235	19_CNCC5_ATAC_Rep2_mem_srt_noMT_q10_rmdup_peaks_peak_5387
chr1	230446445	230446580	19_CNCC5_ATAC_Rep2_mem_srt_noMT_q10_rmdup_peaks_peak_5395
chr1	230577471	230577650	19_CNCC5_ATAC_Rep2_mem_srt_noMT_q10_rmdup_peaks_peak_5400
chr1	230768062	230768330	19_CNCC5_ATAC_Rep2_mem_srt_noMT_q10_rmdup_peaks_peak_5406
chr1	231557946	231558019	19_CNCC5_ATAC_Rep2_mem_srt_noMT_q10_rmdup_peaks_peak_5429
chr1	232388616	232388756	19_CNCC5_ATAC_Rep2_mem_srt_noMT_q10_rmdup_peaks_peak_5448
chr1	232442041	232442183	19_CNCC5_ATAC_Rep2_mem_srt_noMT_q10_rmdup_peaks_peak_5450
chr1	232766425	232766629	19_CNCC5_ATAC_Rep2_mem_srt_noMT_q10_rmdup_peaks_peak_5457
chr1	233606953	233607149	19_CNCC5_ATAC_Rep2_mem_srt_noMT_q10_rmdup_peaks_peak_5475
chr1	233749478	233749724	19_CNCC5_ATAC_Rep2_mem_srt_noMT_q10_rmdup_peaks_peak_5478
chr1	234462464	234462687	19_CNCC5_ATAC_Rep2_mem_srt_noMT_q10_rmdup_peaks_peak_5494
chr1	235107009	235107112	19_CNCC5_ATAC_Rep2_mem_srt_noMT_q10_rmdup_peaks_peak_5510
chr1	235253791	235253958	19_CNCC5_ATAC_Rep2_mem_srt_noMT_q10_rmdup_peaks_peak_5513
chr1	235938931	235939041	19_CNCC5_ATAC_Rep2_mem_srt_noMT_q10_rmdup_peaks_peak_5529
chr1	236292721	236292892	19_CNCC5_ATAC_Rep2_mem_srt_noMT_q10_rmdup_peaks_peak_5541
chr1	236563603	236563781	19_CNCC5_ATAC_Rep2_mem_srt_noMT_q10_rmdup_peaks_peak_5549
chr1	236615297	236615517	19_CNCC5_ATAC_Rep2_mem_srt_noMT_q10_rmdup_peaks_peak_5550
chr1	237278449	237278736	19_CNCC5_ATAC_Rep2_mem_srt_noMT_q10_rmdup_peaks_peak_5566
chr1	237347357	237347497	19_CNCC5_ATAC_Rep2_mem_srt_noMT_q10_rmdup_peaks_peak_5567
chr1	237402574	237402880	19_CNCC5_ATAC_Rep2_mem_srt_noMT_q10_rmdup_peaks_peak_5569
chr1	237451246	237451457	19_CNCC5_ATAC_Rep2_mem_srt_noMT_q10_rmdup_peaks_peak_5571
chr1	238030802	238031195	19_CNCC5_ATAC_Rep2_mem_srt_noMT_q10_rmdup_peaks_peak_5580
chr1	238953331	238953490	19_CNCC5_ATAC_Rep2_mem_srt_noMT_q10_rmdup_peaks_peak_5590
chr1	239270108	239270212	19_CNCC5_ATAC_Rep2_mem_srt_noMT_q10_rmdup_peaks_peak_5591
chr1	239737502	239737717	19_CNCC5_ATAC_Rep2_mem_srt_noMT_q10_rmdup_peaks_peak_5597
chr1	239979465	239979618	19_CNCC5_ATAC_Rep2_mem_srt_noMT_q10_rmdup_peaks_peak_5602
chr1	240656170	240656661	19_CNCC5_ATAC_Rep2_mem_srt_noMT_q10_rmdup_peaks_peak_5611
chr1	240772148	240772249	19_CNCC5_ATAC_Rep2_mem_srt_noMT_q10_rmdup_peaks_peak_5612
chr1	240855516	240855722	19_CNCC5_ATAC_Rep2_mem_srt_noMT_q10_rmdup_peaks_peak_5614
chr1	240895650	240895875	19_CNCC5_ATAC_Rep2_mem_srt_noMT_q10_rmdup_peaks_peak_5615
chr1	241051461	241051639	19_CNCC5_ATAC_Rep2_mem_srt_noMT_q10_rmdup_peaks_peak_5616
chr1	241465466	241465539	19_CNCC5_ATAC_Rep2_mem_srt_noMT_q10_rmdup_peaks_peak_5622
chr1	241587667	241587809	19_CNCC5_ATAC_Rep2_mem_srt_noMT_q10_rmdup_peaks_peak_5629
chr1	242342430	242342788	19_CNCC5_ATAC_Rep2_mem_srt_noMT_q10_rmdup_peaks_peak_5642
chr1	244602711	244602889	19_CNCC5_ATAC_Rep2_mem_srt_noMT_q10_rmdup_peaks_peak_5693
chr1	245874968	245875192	19_CNCC5_ATAC_Rep2_mem_srt_noMT_q10_rmdup_peaks_peak_5723
chr1	246887307	246887587	19_CNCC5_ATAC_Rep2_mem_srt_noMT_q10_rmdup_peaks_peak_5740
chr1	247282305	247282558	19_CNCC5_ATAC_Rep2_mem_srt_noMT_q10_rmdup_peaks_peak_5747
chr1	247540071	247540299	19_CNCC5_ATAC_Rep2_mem_srt_noMT_q10_rmdup_peaks_peak_5756
chr1	247811230	247811453	19_CNCC5_ATAC_Rep2_mem_srt_noMT_q10_rmdup_peaks_peak_5759
chr1	249168380	249168630	19_CNCC5_ATAC_Rep2_mem_srt_noMT_q10_rmdup_peaks_peak_5775
chr10	688303	688516	19_CNCC5_ATAC_Rep2_mem_srt_noMT_q10_rmdup_peaks_peak_5792
chr10	1352558	1352631	19_CNCC5_ATAC_Rep2_mem_srt_noMT_q10_rmdup_peaks_peak_5805
chr10	1411122	1411282	19_CNCC5_ATAC_Rep2_mem_srt_noMT_q10_rmdup_peaks_peak_5809
chr10	2499065	2499313	19_CNCC5_ATAC_Rep2_mem_srt_noMT_q10_rmdup_peaks_peak_5822
chr10	2908882	2909044	19_CNCC5_ATAC_Rep2_mem_srt_noMT_q10_rmdup_peaks_peak_5827
chr10	3090993	3091127	19_CNCC5_ATAC_Rep2_mem_srt_noMT_q10_rmdup_peaks_peak_5835
chr10	3120585	3120767	19_CNCC5_ATAC_Rep2_mem_srt_noMT_q10_rmdup_peaks_peak_5836
chr10	5855723	5855796	19_CNCC5_ATAC_Rep2_mem_srt_noMT_q10_rmdup_peaks_peak_5887
chr10	8093993	8094088	19_CNCC5_ATAC_Rep2_mem_srt_noMT_q10_rmdup_peaks_peak_5930
chr10	8555923	8556001	19_CNCC5_ATAC_Rep2_mem_srt_noMT_q10_rmdup_peaks_peak_5943
chr10	9251210	9251378	19_CNCC5_ATAC_Rep2_mem_srt_noMT_q10_rmdup_peaks_peak_5945
chr10	11378962	11379064	19_CNCC5_ATAC_Rep2_mem_srt_noMT_q10_rmdup_peaks_peak_5965
chr10	11865410	11865550	19_CNCC5_ATAC_Rep2_mem_srt_noMT_q10_rmdup_peaks_peak_5973
chr10	13865127	13865310	19_CNCC5_ATAC_Rep2_mem_srt_noMT_q10_rmdup_peaks_peak_6026
chr10	14074580	14074737	19_CNCC5_ATAC_Rep2_mem_srt_noMT_q10_rmdup_peaks_peak_6030
chr10	14541076	14541180	19_CNCC5_ATAC_Rep2_mem_srt_noMT_q10_rmdup_peaks_peak_6041
chr10	15130431	15130541	19_CNCC5_ATAC_Rep2_mem_srt_noMT_q10_rmdup_peaks_peak_6057
chr10	15703143	15703278	19_CNCC5_ATAC_Rep2_mem_srt_noMT_q10_rmdup_peaks_peak_6071
chr10	15921721	15921913	19_CNCC5_ATAC_Rep2_mem_srt_noMT_q10_rmdup_peaks_peak_6078
chr10	16238047	16238186	19_CNCC5_ATAC_Rep2_mem_srt_noMT_q10_rmdup_peaks_peak_6082
chr10	16587267	16587370	19_CNCC5_ATAC_Rep2_mem_srt_noMT_q10_rmdup_peaks_peak_6087
chr10	17272359	17272581	19_CNCC5_ATAC_Rep2_mem_srt_noMT_q10_rmdup_peaks_peak_6107
chr10	17495331	17495523	19_CNCC5_ATAC_Rep2_mem_srt_noMT_q10_rmdup_peaks_peak_6113
chr10	17659181	17659317	19_CNCC5_ATAC_Rep2_mem_srt_noMT_q10_rmdup_peaks_peak_6116
chr10	17692970	17693078	19_CNCC5_ATAC_Rep2_mem_srt_noMT_q10_rmdup_peaks_peak_6118
chr10	17715689	17716047	19_CNCC5_ATAC_Rep2_mem_srt_noMT_q10_rmdup_peaks_peak_6119
chr10	18485871	18486076	19_CNCC5_ATAC_Rep2_mem_srt_noMT_q10_rmdup_peaks_peak_6121
chr10	18513725	18513848	19_CNCC5_ATAC_Rep2_mem_srt_noMT_q10_rmdup_peaks_peak_6122
chr10	18689948	18690071	19_CNCC5_ATAC_Rep2_mem_srt_noMT_q10_rmdup_peaks_peak_6126
chr10	19408250	19408418	19_CNCC5_ATAC_Rep2_mem_srt_noMT_q10_rmdup_peaks_peak_6134
chr10	19777946	19778117	19_CNCC5_ATAC_Rep2_mem_srt_noMT_q10_rmdup_peaks_peak_6136
chr10	19918708	19918822	19_CNCC5_ATAC_Rep2_mem_srt_noMT_q10_rmdup_peaks_peak_6138
chr10	20106582	20106738	19_CNCC5_ATAC_Rep2_mem_srt_noMT_q10_rmdup_peaks_peak_6143
chr10	20117828	20117922	19_CNCC5_ATAC_Rep2_mem_srt_noMT_q10_rmdup_peaks_peak_6144
chr10	20565174	20565325	19_CNCC5_ATAC_Rep2_mem_srt_noMT_q10_rmdup_peaks_peak_6150
chr10	21367837	21367942	19_CNCC5_ATAC_Rep2_mem_srt_noMT_q10_rmdup_peaks_peak_6157
chr10	21434774	21435057	19_CNCC5_ATAC_Rep2_mem_srt_noMT_q10_rmdup_peaks_peak_6159
chr10	21805036	21805120	19_CNCC5_ATAC_Rep2_mem_srt_noMT_q10_rmdup_peaks_peak_6172
chr10	21815154	21815351	19_CNCC5_ATAC_Rep2_mem_srt_noMT_q10_rmdup_peaks_peak_6174
chr10	22623315	22623552	19_CNCC5_ATAC_Rep2_mem_srt_noMT_q10_rmdup_peaks_peak_6196
chr10	22766442	22766529	19_CNCC5_ATAC_Rep2_mem_srt_noMT_q10_rmdup_peaks_peak_6200
chr10	23982472	23982565	19_CNCC5_ATAC_Rep2_mem_srt_noMT_q10_rmdup_peaks_peak_6215
chr10	24485505	24485616	19_CNCC5_ATAC_Rep2_mem_srt_noMT_q10_rmdup_peaks_peak_6221
chr10	24491289	24491418	19_CNCC5_ATAC_Rep2_mem_srt_noMT_q10_rmdup_peaks_peak_6222
chr10	24608530	24608636	19_CNCC5_ATAC_Rep2_mem_srt_noMT_q10_rmdup_peaks_peak_6225
chr10	24792690	24792795	19_CNCC5_ATAC_Rep2_mem_srt_noMT_q10_rmdup_peaks_peak_6233
chr10	25788666	25788806	19_CNCC5_ATAC_Rep2_mem_srt_noMT_q10_rmdup_peaks_peak_6253
chr10	26379932	26380027	19_CNCC5_ATAC_Rep2_mem_srt_noMT_q10_rmdup_peaks_peak_6263
chr10	26823433	26823639	19_CNCC5_ATAC_Rep2_mem_srt_noMT_q10_rmdup_peaks_peak_6274
chr10	26839849	26839972	19_CNCC5_ATAC_Rep2_mem_srt_noMT_q10_rmdup_peaks_peak_6275
chr10	27048110	27048212	19_CNCC5_ATAC_Rep2_mem_srt_noMT_q10_rmdup_peaks_peak_6280
chr10	28146646	28146772	19_CNCC5_ATAC_Rep2_mem_srt_noMT_q10_rmdup_peaks_peak_6296
chr10	28966178	28966257	19_CNCC5_ATAC_Rep2_mem_srt_noMT_q10_rmdup_peaks_peak_6312
chr10	29431526	29431699	19_CNCC5_ATAC_Rep2_mem_srt_noMT_q10_rmdup_peaks_peak_6323
chr10	29543732	29543943	19_CNCC5_ATAC_Rep2_mem_srt_noMT_q10_rmdup_peaks_peak_6328
chr10	29795494	29795745	19_CNCC5_ATAC_Rep2_mem_srt_noMT_q10_rmdup_peaks_peak_6334
chr10	29806480	29806586	19_CNCC5_ATAC_Rep2_mem_srt_noMT_q10_rmdup_peaks_peak_6335
chr10	30722679	30722922	19_CNCC5_ATAC_Rep2_mem_srt_noMT_q10_rmdup_peaks_peak_6357
chr10	31015861	31015963	19_CNCC5_ATAC_Rep2_mem_srt_noMT_q10_rmdup_peaks_peak_6369
chr10	31040905	31041019	19_CNCC5_ATAC_Rep2_mem_srt_noMT_q10_rmdup_peaks_peak_6370
chr10	32048197	32048301	19_CNCC5_ATAC_Rep2_mem_srt_noMT_q10_rmdup_peaks_peak_6384
chr10	32153888	32154096	19_CNCC5_ATAC_Rep2_mem_srt_noMT_q10_rmdup_peaks_peak_6386
chr10	32217240	32217444	19_CNCC5_ATAC_Rep2_mem_srt_noMT_q10_rmdup_peaks_peak_6387
chr10	35113904	35114048	19_CNCC5_ATAC_Rep2_mem_srt_noMT_q10_rmdup_peaks_peak_6431
chr10	35283741	35283929	19_CNCC5_ATAC_Rep2_mem_srt_noMT_q10_rmdup_peaks_peak_6435
chr10	35759591	35759737	19_CNCC5_ATAC_Rep2_mem_srt_noMT_q10_rmdup_peaks_peak_6443
chr10	36171737	36171848	19_CNCC5_ATAC_Rep2_mem_srt_noMT_q10_rmdup_peaks_peak_6456
chr10	36238747	36238953	19_CNCC5_ATAC_Rep2_mem_srt_noMT_q10_rmdup_peaks_peak_6458
chr10	36476838	36477206	19_CNCC5_ATAC_Rep2_mem_srt_noMT_q10_rmdup_peaks_peak_6460
chr10	38817609	38817778	19_CNCC5_ATAC_Rep2_mem_srt_noMT_q10_rmdup_peaks_peak_6474
chr10	38872072	38872244	19_CNCC5_ATAC_Rep2_mem_srt_noMT_q10_rmdup_peaks_peak_6476
chr10	39085887	39085973	19_CNCC5_ATAC_Rep2_mem_srt_noMT_q10_rmdup_peaks_peak_6478
chr10	42529856	42529998	19_CNCC5_ATAC_Rep2_mem_srt_noMT_q10_rmdup_peaks_peak_6513
chr10	43322759	43323025	19_CNCC5_ATAC_Rep2_mem_srt_noMT_q10_rmdup_peaks_peak_6526
chr10	43340423	43340564	19_CNCC5_ATAC_Rep2_mem_srt_noMT_q10_rmdup_peaks_peak_6529
chr10	43868648	43868761	19_CNCC5_ATAC_Rep2_mem_srt_noMT_q10_rmdup_peaks_peak_6546
chr10	44858467	44858541	19_CNCC5_ATAC_Rep2_mem_srt_noMT_q10_rmdup_peaks_peak_6569
chr10	45374539	45374696	19_CNCC5_ATAC_Rep2_mem_srt_noMT_q10_rmdup_peaks_peak_6578
chr10	45474246	45474410	19_CNCC5_ATAC_Rep2_mem_srt_noMT_q10_rmdup_peaks_peak_6585
chr10	45485613	45485722	19_CNCC5_ATAC_Rep2_mem_srt_noMT_q10_rmdup_peaks_peak_6586
chr10	46222788	46222861	19_CNCC5_ATAC_Rep2_mem_srt_noMT_q10_rmdup_peaks_peak_6599
chr10	48427009	48427135	19_CNCC5_ATAC_Rep2_mem_srt_noMT_q10_rmdup_peaks_peak_6622
chr10	49866464	49866571	19_CNCC5_ATAC_Rep2_mem_srt_noMT_q10_rmdup_peaks_peak_6636
chr10	49879637	49879897	19_CNCC5_ATAC_Rep2_mem_srt_noMT_q10_rmdup_peaks_peak_6638
chr10	51527480	51527570	19_CNCC5_ATAC_Rep2_mem_srt_noMT_q10_rmdup_peaks_peak_6656
chr10	52750838	52750967	19_CNCC5_ATAC_Rep2_mem_srt_noMT_q10_rmdup_peaks_peak_6673
chr10	53027868	53028241	19_CNCC5_ATAC_Rep2_mem_srt_noMT_q10_rmdup_peaks_peak_6677
chr10	53324814	53325060	19_CNCC5_ATAC_Rep2_mem_srt_noMT_q10_rmdup_peaks_peak_6680
chr10	53366613	53366846	19_CNCC5_ATAC_Rep2_mem_srt_noMT_q10_rmdup_peaks_peak_6681
chr10	53653181	53653259	19_CNCC5_ATAC_Rep2_mem_srt_noMT_q10_rmdup_peaks_peak_6687
chr10	53887906	53888026	19_CNCC5_ATAC_Rep2_mem_srt_noMT_q10_rmdup_peaks_peak_6692
chr10	54276882	54276960	19_CNCC5_ATAC_Rep2_mem_srt_noMT_q10_rmdup_peaks_peak_6698
chr10	54500748	54500836	19_CNCC5_ATAC_Rep2_mem_srt_noMT_q10_rmdup_peaks_peak_6699
chr10	54577868	54577998	19_CNCC5_ATAC_Rep2_mem_srt_noMT_q10_rmdup_peaks_peak_6701
chr10	54624382	54624529	19_CNCC5_ATAC_Rep2_mem_srt_noMT_q10_rmdup_peaks_peak_6702
chr10	54782460	54782556	19_CNCC5_ATAC_Rep2_mem_srt_noMT_q10_rmdup_peaks_peak_6709
chr10	57388071	57388252	19_CNCC5_ATAC_Rep2_mem_srt_noMT_q10_rmdup_peaks_peak_6723
chr10	57739102	57739241	19_CNCC5_ATAC_Rep2_mem_srt_noMT_q10_rmdup_peaks_peak_6728
chr10	58346194	58346606	19_CNCC5_ATAC_Rep2_mem_srt_noMT_q10_rmdup_peaks_peak_6730
chr10	58406295	58406386	19_CNCC5_ATAC_Rep2_mem_srt_noMT_q10_rmdup_peaks_peak_6732
chr10	58862144	58862255	19_CNCC5_ATAC_Rep2_mem_srt_noMT_q10_rmdup_peaks_peak_6735
chr10	58903010	58903187	19_CNCC5_ATAC_Rep2_mem_srt_noMT_q10_rmdup_peaks_peak_6736
chr10	60172418	60172678	19_CNCC5_ATAC_Rep2_mem_srt_noMT_q10_rmdup_peaks_peak_6750
chr10	60348646	60348866	19_CNCC5_ATAC_Rep2_mem_srt_noMT_q10_rmdup_peaks_peak_6753
chr10	61374138	61374380	19_CNCC5_ATAC_Rep2_mem_srt_noMT_q10_rmdup_peaks_peak_6771
chr10	61606911	61607013	19_CNCC5_ATAC_Rep2_mem_srt_noMT_q10_rmdup_peaks_peak_6776
chr10	61668332	61668461	19_CNCC5_ATAC_Rep2_mem_srt_noMT_q10_rmdup_peaks_peak_6780
chr10	61874662	61874837	19_CNCC5_ATAC_Rep2_mem_srt_noMT_q10_rmdup_peaks_peak_6783
chr10	62018284	62018404	19_CNCC5_ATAC_Rep2_mem_srt_noMT_q10_rmdup_peaks_peak_6788
chr10	62221642	62221810	19_CNCC5_ATAC_Rep2_mem_srt_noMT_q10_rmdup_peaks_peak_6793
chr10	62517410	62517531	19_CNCC5_ATAC_Rep2_mem_srt_noMT_q10_rmdup_peaks_peak_6802
chr10	62522494	62522630	19_CNCC5_ATAC_Rep2_mem_srt_noMT_q10_rmdup_peaks_peak_6803
chr10	62576431	62576554	19_CNCC5_ATAC_Rep2_mem_srt_noMT_q10_rmdup_peaks_peak_6806
chr10	62760906	62761254	19_CNCC5_ATAC_Rep2_mem_srt_noMT_q10_rmdup_peaks_peak_6814
chr10	62950428	62950509	19_CNCC5_ATAC_Rep2_mem_srt_noMT_q10_rmdup_peaks_peak_6816
chr10	64134104	64134177	19_CNCC5_ATAC_Rep2_mem_srt_noMT_q10_rmdup_peaks_peak_6831
chr10	64353903	64354188	19_CNCC5_ATAC_Rep2_mem_srt_noMT_q10_rmdup_peaks_peak_6835
chr10	64863883	64864049	19_CNCC5_ATAC_Rep2_mem_srt_noMT_q10_rmdup_peaks_peak_6849
chr10	66064988	66065083	19_CNCC5_ATAC_Rep2_mem_srt_noMT_q10_rmdup_peaks_peak_6881
chr10	66135998	66136189	19_CNCC5_ATAC_Rep2_mem_srt_noMT_q10_rmdup_peaks_peak_6882
chr10	68088973	68089221	19_CNCC5_ATAC_Rep2_mem_srt_noMT_q10_rmdup_peaks_peak_6889
chr10	69147135	69147289	19_CNCC5_ATAC_Rep2_mem_srt_noMT_q10_rmdup_peaks_peak_6898
chr10	69161601	69161836	19_CNCC5_ATAC_Rep2_mem_srt_noMT_q10_rmdup_peaks_peak_6899
chr10	69736378	69736557	19_CNCC5_ATAC_Rep2_mem_srt_noMT_q10_rmdup_peaks_peak_6913
chr10	70319982	70320180	19_CNCC5_ATAC_Rep2_mem_srt_noMT_q10_rmdup_peaks_peak_6929
chr10	70860392	70860491	19_CNCC5_ATAC_Rep2_mem_srt_noMT_q10_rmdup_peaks_peak_6940
chr10	71089646	71089912	19_CNCC5_ATAC_Rep2_mem_srt_noMT_q10_rmdup_peaks_peak_6948
chr10	71328639	71328850	19_CNCC5_ATAC_Rep2_mem_srt_noMT_q10_rmdup_peaks_peak_6964
chr10	72253785	72253940	19_CNCC5_ATAC_Rep2_mem_srt_noMT_q10_rmdup_peaks_peak_6994
chr10	73246388	73246500	19_CNCC5_ATAC_Rep2_mem_srt_noMT_q10_rmdup_peaks_peak_7028
chr10	74008611	74008927	19_CNCC5_ATAC_Rep2_mem_srt_noMT_q10_rmdup_peaks_peak_7054
chr10	75532614	75532773	19_CNCC5_ATAC_Rep2_mem_srt_noMT_q10_rmdup_peaks_peak_7105
chr10	76490159	76490373	19_CNCC5_ATAC_Rep2_mem_srt_noMT_q10_rmdup_peaks_peak_7127
chr10	78662803	78662945	19_CNCC5_ATAC_Rep2_mem_srt_noMT_q10_rmdup_peaks_peak_7166
chr10	78764866	78764939	19_CNCC5_ATAC_Rep2_mem_srt_noMT_q10_rmdup_peaks_peak_7168
chr10	78925644	78925841	19_CNCC5_ATAC_Rep2_mem_srt_noMT_q10_rmdup_peaks_peak_7174
chr10	79479469	79479553	19_CNCC5_ATAC_Rep2_mem_srt_noMT_q10_rmdup_peaks_peak_7195
chr10	80042930	80043226	19_CNCC5_ATAC_Rep2_mem_srt_noMT_q10_rmdup_peaks_peak_7215
chr10	80655310	80655461	19_CNCC5_ATAC_Rep2_mem_srt_noMT_q10_rmdup_peaks_peak_7230
chr10	80733793	80733891	19_CNCC5_ATAC_Rep2_mem_srt_noMT_q10_rmdup_peaks_peak_7234
chr10	80782474	80782594	19_CNCC5_ATAC_Rep2_mem_srt_noMT_q10_rmdup_peaks_peak_7235
chr10	80816500	80816718	19_CNCC5_ATAC_Rep2_mem_srt_noMT_q10_rmdup_peaks_peak_7237
chr10	82117185	82117400	19_CNCC5_ATAC_Rep2_mem_srt_noMT_q10_rmdup_peaks_peak_7285
chr10	82220594	82220777	19_CNCC5_ATAC_Rep2_mem_srt_noMT_q10_rmdup_peaks_peak_7289
chr10	82312149	82312246	19_CNCC5_ATAC_Rep2_mem_srt_noMT_q10_rmdup_peaks_peak_7294
chr10	82654174	82654438	19_CNCC5_ATAC_Rep2_mem_srt_noMT_q10_rmdup_peaks_peak_7303
chr10	83011653	83011780	19_CNCC5_ATAC_Rep2_mem_srt_noMT_q10_rmdup_peaks_peak_7311
chr10	83636270	83636392	19_CNCC5_ATAC_Rep2_mem_srt_noMT_q10_rmdup_peaks_peak_7319
chr10	83651299	83651540	19_CNCC5_ATAC_Rep2_mem_srt_noMT_q10_rmdup_peaks_peak_7320
chr10	83675444	83675583	19_CNCC5_ATAC_Rep2_mem_srt_noMT_q10_rmdup_peaks_peak_7321
chr10	83849188	83849342	19_CNCC5_ATAC_Rep2_mem_srt_noMT_q10_rmdup_peaks_peak_7323
chr10	83981674	83981791	19_CNCC5_ATAC_Rep2_mem_srt_noMT_q10_rmdup_peaks_peak_7325
chr10	84005002	84005133	19_CNCC5_ATAC_Rep2_mem_srt_noMT_q10_rmdup_peaks_peak_7326
chr10	84157658	84157802	19_CNCC5_ATAC_Rep2_mem_srt_noMT_q10_rmdup_peaks_peak_7330
chr10	84648712	84648984	19_CNCC5_ATAC_Rep2_mem_srt_noMT_q10_rmdup_peaks_peak_7337
chr10	85519970	85520168	19_CNCC5_ATAC_Rep2_mem_srt_noMT_q10_rmdup_peaks_peak_7350
chr10	85685026	85685200	19_CNCC5_ATAC_Rep2_mem_srt_noMT_q10_rmdup_peaks_peak_7353
chr10	85717029	85717142	19_CNCC5_ATAC_Rep2_mem_srt_noMT_q10_rmdup_peaks_peak_7354
chr10	85997027	85997429	19_CNCC5_ATAC_Rep2_mem_srt_noMT_q10_rmdup_peaks_peak_7363
chr10	86016967	86017178	19_CNCC5_ATAC_Rep2_mem_srt_noMT_q10_rmdup_peaks_peak_7365
chr10	86024505	86024616	19_CNCC5_ATAC_Rep2_mem_srt_noMT_q10_rmdup_peaks_peak_7366
chr10	86112141	86112214	19_CNCC5_ATAC_Rep2_mem_srt_noMT_q10_rmdup_peaks_peak_7368
chr10	86224720	86224931	19_CNCC5_ATAC_Rep2_mem_srt_noMT_q10_rmdup_peaks_peak_7370
chr10	86300430	86300591	19_CNCC5_ATAC_Rep2_mem_srt_noMT_q10_rmdup_peaks_peak_7372
chr10	86334041	86334114	19_CNCC5_ATAC_Rep2_mem_srt_noMT_q10_rmdup_peaks_peak_7374
chr10	86543181	86543406	19_CNCC5_ATAC_Rep2_mem_srt_noMT_q10_rmdup_peaks_peak_7381
chr10	86570992	86571219	19_CNCC5_ATAC_Rep2_mem_srt_noMT_q10_rmdup_peaks_peak_7383
chr10	87252412	87252770	19_CNCC5_ATAC_Rep2_mem_srt_noMT_q10_rmdup_peaks_peak_7391
chr10	87335306	87335461	19_CNCC5_ATAC_Rep2_mem_srt_noMT_q10_rmdup_peaks_peak_7394
chr10	88053294	88053397	19_CNCC5_ATAC_Rep2_mem_srt_noMT_q10_rmdup_peaks_peak_7407
chr10	88109403	88109525	19_CNCC5_ATAC_Rep2_mem_srt_noMT_q10_rmdup_peaks_peak_7410
chr10	88583954	88584172	19_CNCC5_ATAC_Rep2_mem_srt_noMT_q10_rmdup_peaks_peak_7425
chr10	88730021	88730217	19_CNCC5_ATAC_Rep2_mem_srt_noMT_q10_rmdup_peaks_peak_7437
chr10	89102629	89102756	19_CNCC5_ATAC_Rep2_mem_srt_noMT_q10_rmdup_peaks_peak_7446
chr10	89102851	89103018	19_CNCC5_ATAC_Rep2_mem_srt_noMT_q10_rmdup_peaks_peak_7447
chr10	90107845	90107984	19_CNCC5_ATAC_Rep2_mem_srt_noMT_q10_rmdup_peaks_peak_7469
chr10	90595497	90595628	19_CNCC5_ATAC_Rep2_mem_srt_noMT_q10_rmdup_peaks_peak_7475
chr10	90694709	90694894	19_CNCC5_ATAC_Rep2_mem_srt_noMT_q10_rmdup_peaks_peak_7480
chr10	90745310	90745483	19_CNCC5_ATAC_Rep2_mem_srt_noMT_q10_rmdup_peaks_peak_7482
chr10	90750484	90750624	19_CNCC5_ATAC_Rep2_mem_srt_noMT_q10_rmdup_peaks_peak_7483
chr10	91295072	91295273	19_CNCC5_ATAC_Rep2_mem_srt_noMT_q10_rmdup_peaks_peak_7498
chr10	91571058	91571241	19_CNCC5_ATAC_Rep2_mem_srt_noMT_q10_rmdup_peaks_peak_7504
chr10	92352745	92352981	19_CNCC5_ATAC_Rep2_mem_srt_noMT_q10_rmdup_peaks_peak_7510
chr10	92494395	92494547	19_CNCC5_ATAC_Rep2_mem_srt_noMT_q10_rmdup_peaks_peak_7515
chr10	92547779	92547918	19_CNCC5_ATAC_Rep2_mem_srt_noMT_q10_rmdup_peaks_peak_7517
chr10	93805440	93805539	19_CNCC5_ATAC_Rep2_mem_srt_noMT_q10_rmdup_peaks_peak_7550
chr10	93812590	93812780	19_CNCC5_ATAC_Rep2_mem_srt_noMT_q10_rmdup_peaks_peak_7552
chr10	94673842	94673916	19_CNCC5_ATAC_Rep2_mem_srt_noMT_q10_rmdup_peaks_peak_7568
chr10	95195888	95196058	19_CNCC5_ATAC_Rep2_mem_srt_noMT_q10_rmdup_peaks_peak_7577
chr10	95550299	95550402	19_CNCC5_ATAC_Rep2_mem_srt_noMT_q10_rmdup_peaks_peak_7591
chr10	95609414	95609606	19_CNCC5_ATAC_Rep2_mem_srt_noMT_q10_rmdup_peaks_peak_7594
chr10	96048570	96048674	19_CNCC5_ATAC_Rep2_mem_srt_noMT_q10_rmdup_peaks_peak_7601
chr10	96305260	96305413	19_CNCC5_ATAC_Rep2_mem_srt_noMT_q10_rmdup_peaks_peak_7604
chr10	96305542	96305693	19_CNCC5_ATAC_Rep2_mem_srt_noMT_q10_rmdup_peaks_peak_7605
chr10	97777154	97777236	19_CNCC5_ATAC_Rep2_mem_srt_noMT_q10_rmdup_peaks_peak_7637
chr10	98230011	98230137	19_CNCC5_ATAC_Rep2_mem_srt_noMT_q10_rmdup_peaks_peak_7653
chr10	98479732	98479840	19_CNCC5_ATAC_Rep2_mem_srt_noMT_q10_rmdup_peaks_peak_7661
chr10	98956254	98956521	19_CNCC5_ATAC_Rep2_mem_srt_noMT_q10_rmdup_peaks_peak_7675
chr10	98970424	98970497	19_CNCC5_ATAC_Rep2_mem_srt_noMT_q10_rmdup_peaks_peak_7676
chr10	99223516	99223687	19_CNCC5_ATAC_Rep2_mem_srt_noMT_q10_rmdup_peaks_peak_7690
chr10	99372353	99372460	19_CNCC5_ATAC_Rep2_mem_srt_noMT_q10_rmdup_peaks_peak_7703
chr10	99805645	99805791	19_CNCC5_ATAC_Rep2_mem_srt_noMT_q10_rmdup_peaks_peak_7725
chr10	100080876	100081273	19_CNCC5_ATAC_Rep2_mem_srt_noMT_q10_rmdup_peaks_peak_7732
chr10	100424204	100424442	19_CNCC5_ATAC_Rep2_mem_srt_noMT_q10_rmdup_peaks_peak_7743
chr10	100995873	100995965	19_CNCC5_ATAC_Rep2_mem_srt_noMT_q10_rmdup_peaks_peak_7745
chr10	103061319	103061453	19_CNCC5_ATAC_Rep2_mem_srt_noMT_q10_rmdup_peaks_peak_7816
chr10	103340825	103341085	19_CNCC5_ATAC_Rep2_mem_srt_noMT_q10_rmdup_peaks_peak_7824
chr10	103444702	103444786	19_CNCC5_ATAC_Rep2_mem_srt_noMT_q10_rmdup_peaks_peak_7829
chr10	104153805	104153896	19_CNCC5_ATAC_Rep2_mem_srt_noMT_q10_rmdup_peaks_peak_7864
chr10	104325616	104325866	19_CNCC5_ATAC_Rep2_mem_srt_noMT_q10_rmdup_peaks_peak_7879
chr10	104998676	104998833	19_CNCC5_ATAC_Rep2_mem_srt_noMT_q10_rmdup_peaks_peak_7903
chr10	105456312	105456552	19_CNCC5_ATAC_Rep2_mem_srt_noMT_q10_rmdup_peaks_peak_7926
chr10	105644560	105644641	19_CNCC5_ATAC_Rep2_mem_srt_noMT_q10_rmdup_peaks_peak_7931
chr10	105901877	105902110	19_CNCC5_ATAC_Rep2_mem_srt_noMT_q10_rmdup_peaks_peak_7943
chr10	106402584	106402786	19_CNCC5_ATAC_Rep2_mem_srt_noMT_q10_rmdup_peaks_peak_7964
chr10	106440650	106441003	19_CNCC5_ATAC_Rep2_mem_srt_noMT_q10_rmdup_peaks_peak_7965
chr10	112096040	112096151	19_CNCC5_ATAC_Rep2_mem_srt_noMT_q10_rmdup_peaks_peak_8030
chr10	113266107	113266331	19_CNCC5_ATAC_Rep2_mem_srt_noMT_q10_rmdup_peaks_peak_8061
chr10	113759104	113759311	19_CNCC5_ATAC_Rep2_mem_srt_noMT_q10_rmdup_peaks_peak_8067
chr10	114048441	114048585	19_CNCC5_ATAC_Rep2_mem_srt_noMT_q10_rmdup_peaks_peak_8076
chr10	116231256	116231339	19_CNCC5_ATAC_Rep2_mem_srt_noMT_q10_rmdup_peaks_peak_8140
chr10	116298026	116298202	19_CNCC5_ATAC_Rep2_mem_srt_noMT_q10_rmdup_peaks_peak_8144
chr10	116790643	116790763	19_CNCC5_ATAC_Rep2_mem_srt_noMT_q10_rmdup_peaks_peak_8155
chr10	117317915	117318080	19_CNCC5_ATAC_Rep2_mem_srt_noMT_q10_rmdup_peaks_peak_8160
chr10	117616139	117616472	19_CNCC5_ATAC_Rep2_mem_srt_noMT_q10_rmdup_peaks_peak_8163
chr10	117641684	117641895	19_CNCC5_ATAC_Rep2_mem_srt_noMT_q10_rmdup_peaks_peak_8164
chr10	118032182	118032367	19_CNCC5_ATAC_Rep2_mem_srt_noMT_q10_rmdup_peaks_peak_8170
chr10	118084543	118084747	19_CNCC5_ATAC_Rep2_mem_srt_noMT_q10_rmdup_peaks_peak_8172
chr10	118547690	118547773	19_CNCC5_ATAC_Rep2_mem_srt_noMT_q10_rmdup_peaks_peak_8184
chr10	118919072	118919212	19_CNCC5_ATAC_Rep2_mem_srt_noMT_q10_rmdup_peaks_peak_8200
chr10	118986423	118986577	19_CNCC5_ATAC_Rep2_mem_srt_noMT_q10_rmdup_peaks_peak_8205
chr10	119480715	119480912	19_CNCC5_ATAC_Rep2_mem_srt_noMT_q10_rmdup_peaks_peak_8215
chr10	119780058	119780180	19_CNCC5_ATAC_Rep2_mem_srt_noMT_q10_rmdup_peaks_peak_8223
chr10	120925308	120925494	19_CNCC5_ATAC_Rep2_mem_srt_noMT_q10_rmdup_peaks_peak_8255
chr10	121410564	121410732	19_CNCC5_ATAC_Rep2_mem_srt_noMT_q10_rmdup_peaks_peak_8270
chr10	122702472	122702560	19_CNCC5_ATAC_Rep2_mem_srt_noMT_q10_rmdup_peaks_peak_8295
chr10	123902453	123902545	19_CNCC5_ATAC_Rep2_mem_srt_noMT_q10_rmdup_peaks_peak_8326
chr10	124408382	124408574	19_CNCC5_ATAC_Rep2_mem_srt_noMT_q10_rmdup_peaks_peak_8340
chr10	124605380	124605688	19_CNCC5_ATAC_Rep2_mem_srt_noMT_q10_rmdup_peaks_peak_8344
chr10	125219146	125219563	19_CNCC5_ATAC_Rep2_mem_srt_noMT_q10_rmdup_peaks_peak_8358
chr10	125319007	125319080	19_CNCC5_ATAC_Rep2_mem_srt_noMT_q10_rmdup_peaks_peak_8362
chr10	126139913	126140156	19_CNCC5_ATAC_Rep2_mem_srt_noMT_q10_rmdup_peaks_peak_8387
chr10	126218818	126218932	19_CNCC5_ATAC_Rep2_mem_srt_noMT_q10_rmdup_peaks_peak_8390
chr10	127730510	127730622	19_CNCC5_ATAC_Rep2_mem_srt_noMT_q10_rmdup_peaks_peak_8419
chr10	127866355	127866490	19_CNCC5_ATAC_Rep2_mem_srt_noMT_q10_rmdup_peaks_peak_8425
chr10	129214547	129214764	19_CNCC5_ATAC_Rep2_mem_srt_noMT_q10_rmdup_peaks_peak_8437
chr10	129492968	129493106	19_CNCC5_ATAC_Rep2_mem_srt_noMT_q10_rmdup_peaks_peak_8443
chr10	129948430	129948648	19_CNCC5_ATAC_Rep2_mem_srt_noMT_q10_rmdup_peaks_peak_8459
chr10	130262753	130262865	19_CNCC5_ATAC_Rep2_mem_srt_noMT_q10_rmdup_peaks_peak_8468
chr10	131435301	131435575	19_CNCC5_ATAC_Rep2_mem_srt_noMT_q10_rmdup_peaks_peak_8479
chr10	131661718	131661795	19_CNCC5_ATAC_Rep2_mem_srt_noMT_q10_rmdup_peaks_peak_8483
chr11	236804	237047	19_CNCC5_ATAC_Rep2_mem_srt_noMT_q10_rmdup_peaks_peak_8547
chr11	507031	507190	19_CNCC5_ATAC_Rep2_mem_srt_noMT_q10_rmdup_peaks_peak_8559
chr11	1859113	1859259	19_CNCC5_ATAC_Rep2_mem_srt_noMT_q10_rmdup_peaks_peak_8615
chr11	3430028	3430152	19_CNCC5_ATAC_Rep2_mem_srt_noMT_q10_rmdup_peaks_peak_8660
chr11	3438333	3438450	19_CNCC5_ATAC_Rep2_mem_srt_noMT_q10_rmdup_peaks_peak_8661
chr11	3862957	3863079	19_CNCC5_ATAC_Rep2_mem_srt_noMT_q10_rmdup_peaks_peak_8674
chr11	4006164	4006401	19_CNCC5_ATAC_Rep2_mem_srt_noMT_q10_rmdup_peaks_peak_8677
chr11	4208502	4209020	19_CNCC5_ATAC_Rep2_mem_srt_noMT_q10_rmdup_peaks_peak_8684
chr11	5706260	5706475	19_CNCC5_ATAC_Rep2_mem_srt_noMT_q10_rmdup_peaks_peak_8710
chr11	5710933	5711115	19_CNCC5_ATAC_Rep2_mem_srt_noMT_q10_rmdup_peaks_peak_8711
chr11	5852699	5852899	19_CNCC5_ATAC_Rep2_mem_srt_noMT_q10_rmdup_peaks_peak_8713
chr11	6303149	6303300	19_CNCC5_ATAC_Rep2_mem_srt_noMT_q10_rmdup_peaks_peak_8718
chr11	6724860	6724964	19_CNCC5_ATAC_Rep2_mem_srt_noMT_q10_rmdup_peaks_peak_8745
chr11	6833769	6833871	19_CNCC5_ATAC_Rep2_mem_srt_noMT_q10_rmdup_peaks_peak_8748
chr11	7534452	7534665	19_CNCC5_ATAC_Rep2_mem_srt_noMT_q10_rmdup_peaks_peak_8761
chr11	7616786	7616943	19_CNCC5_ATAC_Rep2_mem_srt_noMT_q10_rmdup_peaks_peak_8767
chr11	8038066	8038222	19_CNCC5_ATAC_Rep2_mem_srt_noMT_q10_rmdup_peaks_peak_8777
chr11	8214232	8214465	19_CNCC5_ATAC_Rep2_mem_srt_noMT_q10_rmdup_peaks_peak_8785
chr11	8247239	8247448	19_CNCC5_ATAC_Rep2_mem_srt_noMT_q10_rmdup_peaks_peak_8787
chr11	8844138	8844291	19_CNCC5_ATAC_Rep2_mem_srt_noMT_q10_rmdup_peaks_peak_8808
chr11	9556803	9556989	19_CNCC5_ATAC_Rep2_mem_srt_noMT_q10_rmdup_peaks_peak_8830
chr11	9883799	9883906	19_CNCC5_ATAC_Rep2_mem_srt_noMT_q10_rmdup_peaks_peak_8844
chr11	10098399	10098600	19_CNCC5_ATAC_Rep2_mem_srt_noMT_q10_rmdup_peaks_peak_8849
chr11	12924428	12924608	19_CNCC5_ATAC_Rep2_mem_srt_noMT_q10_rmdup_peaks_peak_8932
chr11	13232075	13232171	19_CNCC5_ATAC_Rep2_mem_srt_noMT_q10_rmdup_peaks_peak_8942
chr11	13305288	13305378	19_CNCC5_ATAC_Rep2_mem_srt_noMT_q10_rmdup_peaks_peak_8946
chr11	13336361	13336629	19_CNCC5_ATAC_Rep2_mem_srt_noMT_q10_rmdup_peaks_peak_8947
chr11	13456180	13456297	19_CNCC5_ATAC_Rep2_mem_srt_noMT_q10_rmdup_peaks_peak_8949
chr11	14043431	14043593	19_CNCC5_ATAC_Rep2_mem_srt_noMT_q10_rmdup_peaks_peak_8962
chr11	14215380	14215464	19_CNCC5_ATAC_Rep2_mem_srt_noMT_q10_rmdup_peaks_peak_8964
chr11	14379983	14380118	19_CNCC5_ATAC_Rep2_mem_srt_noMT_q10_rmdup_peaks_peak_8968
chr11	14926999	14927210	19_CNCC5_ATAC_Rep2_mem_srt_noMT_q10_rmdup_peaks_peak_8982
chr11	15180708	15180868	19_CNCC5_ATAC_Rep2_mem_srt_noMT_q10_rmdup_peaks_peak_8991
chr11	15258117	15258307	19_CNCC5_ATAC_Rep2_mem_srt_noMT_q10_rmdup_peaks_peak_8994
chr11	15357720	15357890	19_CNCC5_ATAC_Rep2_mem_srt_noMT_q10_rmdup_peaks_peak_8997
chr11	15574008	15574361	19_CNCC5_ATAC_Rep2_mem_srt_noMT_q10_rmdup_peaks_peak_9000
chr11	15651395	15651478	19_CNCC5_ATAC_Rep2_mem_srt_noMT_q10_rmdup_peaks_peak_9003
chr11	15685360	15685484	19_CNCC5_ATAC_Rep2_mem_srt_noMT_q10_rmdup_peaks_peak_9005
chr11	16854602	16854782	19_CNCC5_ATAC_Rep2_mem_srt_noMT_q10_rmdup_peaks_peak_9028
chr11	16999483	16999953	19_CNCC5_ATAC_Rep2_mem_srt_noMT_q10_rmdup_peaks_peak_9037
chr11	17822842	17822938	19_CNCC5_ATAC_Rep2_mem_srt_noMT_q10_rmdup_peaks_peak_9072
chr11	18034864	18034981	19_CNCC5_ATAC_Rep2_mem_srt_noMT_q10_rmdup_peaks_peak_9079
chr11	18866442	18866516	19_CNCC5_ATAC_Rep2_mem_srt_noMT_q10_rmdup_peaks_peak_9107
chr11	19092866	19092995	19_CNCC5_ATAC_Rep2_mem_srt_noMT_q10_rmdup_peaks_peak_9112
chr11	19301159	19301306	19_CNCC5_ATAC_Rep2_mem_srt_noMT_q10_rmdup_peaks_peak_9117
chr11	19454142	19454359	19_CNCC5_ATAC_Rep2_mem_srt_noMT_q10_rmdup_peaks_peak_9121
chr11	19585714	19585797	19_CNCC5_ATAC_Rep2_mem_srt_noMT_q10_rmdup_peaks_peak_9125
chr11	19957151	19957236	19_CNCC5_ATAC_Rep2_mem_srt_noMT_q10_rmdup_peaks_peak_9138
chr11	20010255	20010485	19_CNCC5_ATAC_Rep2_mem_srt_noMT_q10_rmdup_peaks_peak_9140
chr11	20295578	20295863	19_CNCC5_ATAC_Rep2_mem_srt_noMT_q10_rmdup_peaks_peak_9154
chr11	20566206	20566339	19_CNCC5_ATAC_Rep2_mem_srt_noMT_q10_rmdup_peaks_peak_9166
chr11	20894752	20894878	19_CNCC5_ATAC_Rep2_mem_srt_noMT_q10_rmdup_peaks_peak_9173
chr11	22359244	22359335	19_CNCC5_ATAC_Rep2_mem_srt_noMT_q10_rmdup_peaks_peak_9187
chr11	22453949	22454291	19_CNCC5_ATAC_Rep2_mem_srt_noMT_q10_rmdup_peaks_peak_9192
chr11	23561716	23561925	19_CNCC5_ATAC_Rep2_mem_srt_noMT_q10_rmdup_peaks_peak_9204
chr11	24701531	24701975	19_CNCC5_ATAC_Rep2_mem_srt_noMT_q10_rmdup_peaks_peak_9208
chr11	25523127	25523271	19_CNCC5_ATAC_Rep2_mem_srt_noMT_q10_rmdup_peaks_peak_9209
chr11	26298523	26298633	19_CNCC5_ATAC_Rep2_mem_srt_noMT_q10_rmdup_peaks_peak_9212
chr11	26306304	26306453	19_CNCC5_ATAC_Rep2_mem_srt_noMT_q10_rmdup_peaks_peak_9213
chr11	26308175	26308372	19_CNCC5_ATAC_Rep2_mem_srt_noMT_q10_rmdup_peaks_peak_9214
chr11	26442020	26442143	19_CNCC5_ATAC_Rep2_mem_srt_noMT_q10_rmdup_peaks_peak_9216
chr11	26775579	26775744	19_CNCC5_ATAC_Rep2_mem_srt_noMT_q10_rmdup_peaks_peak_9220
chr11	26998932	26999005	19_CNCC5_ATAC_Rep2_mem_srt_noMT_q10_rmdup_peaks_peak_9225
chr11	27098043	27098176	19_CNCC5_ATAC_Rep2_mem_srt_noMT_q10_rmdup_peaks_peak_9230
chr11	27180411	27180494	19_CNCC5_ATAC_Rep2_mem_srt_noMT_q10_rmdup_peaks_peak_9231
chr11	27955562	27955861	19_CNCC5_ATAC_Rep2_mem_srt_noMT_q10_rmdup_peaks_peak_9257
chr11	28696008	28696160	19_CNCC5_ATAC_Rep2_mem_srt_noMT_q10_rmdup_peaks_peak_9264
chr11	29365416	29365528	19_CNCC5_ATAC_Rep2_mem_srt_noMT_q10_rmdup_peaks_peak_9270
chr11	29983979	29984104	19_CNCC5_ATAC_Rep2_mem_srt_noMT_q10_rmdup_peaks_peak_9274
chr11	30068200	30068309	19_CNCC5_ATAC_Rep2_mem_srt_noMT_q10_rmdup_peaks_peak_9278
chr11	30262830	30262939	19_CNCC5_ATAC_Rep2_mem_srt_noMT_q10_rmdup_peaks_peak_9281
chr11	30444084	30444334	19_CNCC5_ATAC_Rep2_mem_srt_noMT_q10_rmdup_peaks_peak_9284
chr11	30503064	30503213	19_CNCC5_ATAC_Rep2_mem_srt_noMT_q10_rmdup_peaks_peak_9288
chr11	30582375	30582503	19_CNCC5_ATAC_Rep2_mem_srt_noMT_q10_rmdup_peaks_peak_9289
chr11	30875162	30875366	19_CNCC5_ATAC_Rep2_mem_srt_noMT_q10_rmdup_peaks_peak_9292
chr11	30882737	30882920	19_CNCC5_ATAC_Rep2_mem_srt_noMT_q10_rmdup_peaks_peak_9293
chr11	31128718	31128849	19_CNCC5_ATAC_Rep2_mem_srt_noMT_q10_rmdup_peaks_peak_9297
chr11	31131138	31131286	19_CNCC5_ATAC_Rep2_mem_srt_noMT_q10_rmdup_peaks_peak_9298
chr11	31623438	31623651	19_CNCC5_ATAC_Rep2_mem_srt_noMT_q10_rmdup_peaks_peak_9308
chr11	31832953	31833057	19_CNCC5_ATAC_Rep2_mem_srt_noMT_q10_rmdup_peaks_peak_9313
chr11	32592708	32592912	19_CNCC5_ATAC_Rep2_mem_srt_noMT_q10_rmdup_peaks_peak_9333
chr11	32915843	32915957	19_CNCC5_ATAC_Rep2_mem_srt_noMT_q10_rmdup_peaks_peak_9342
chr11	33879569	33879642	19_CNCC5_ATAC_Rep2_mem_srt_noMT_q10_rmdup_peaks_peak_9367
chr11	35565156	35565314	19_CNCC5_ATAC_Rep2_mem_srt_noMT_q10_rmdup_peaks_peak_9404
chr11	35781638	35781738	19_CNCC5_ATAC_Rep2_mem_srt_noMT_q10_rmdup_peaks_peak_9410
chr11	36023849	36023968	19_CNCC5_ATAC_Rep2_mem_srt_noMT_q10_rmdup_peaks_peak_9415
chr11	36355593	36355741	19_CNCC5_ATAC_Rep2_mem_srt_noMT_q10_rmdup_peaks_peak_9427
chr11	37985102	37985221	19_CNCC5_ATAC_Rep2_mem_srt_noMT_q10_rmdup_peaks_peak_9442
chr11	40152090	40152245	19_CNCC5_ATAC_Rep2_mem_srt_noMT_q10_rmdup_peaks_peak_9445
chr11	40268585	40268979	19_CNCC5_ATAC_Rep2_mem_srt_noMT_q10_rmdup_peaks_peak_9447
chr11	40738438	40738575	19_CNCC5_ATAC_Rep2_mem_srt_noMT_q10_rmdup_peaks_peak_9453
chr11	41138555	41138788	19_CNCC5_ATAC_Rep2_mem_srt_noMT_q10_rmdup_peaks_peak_9455
chr11	41414267	41414397	19_CNCC5_ATAC_Rep2_mem_srt_noMT_q10_rmdup_peaks_peak_9457
chr11	41477897	41478052	19_CNCC5_ATAC_Rep2_mem_srt_noMT_q10_rmdup_peaks_peak_9459
chr11	43290888	43291035	19_CNCC5_ATAC_Rep2_mem_srt_noMT_q10_rmdup_peaks_peak_9470
chr11	43536728	43536828	19_CNCC5_ATAC_Rep2_mem_srt_noMT_q10_rmdup_peaks_peak_9476
chr11	44051971	44052054	19_CNCC5_ATAC_Rep2_mem_srt_noMT_q10_rmdup_peaks_peak_9487
chr11	44747926	44748035	19_CNCC5_ATAC_Rep2_mem_srt_noMT_q10_rmdup_peaks_peak_9515
chr11	44819642	44819829	19_CNCC5_ATAC_Rep2_mem_srt_noMT_q10_rmdup_peaks_peak_9521
chr11	45669472	45669558	19_CNCC5_ATAC_Rep2_mem_srt_noMT_q10_rmdup_peaks_peak_9561
chr11	45793612	45793753	19_CNCC5_ATAC_Rep2_mem_srt_noMT_q10_rmdup_peaks_peak_9566
chr11	45838299	45838440	19_CNCC5_ATAC_Rep2_mem_srt_noMT_q10_rmdup_peaks_peak_9570
chr11	46414140	46414309	19_CNCC5_ATAC_Rep2_mem_srt_noMT_q10_rmdup_peaks_peak_9604
chr11	46615453	46615804	19_CNCC5_ATAC_Rep2_mem_srt_noMT_q10_rmdup_peaks_peak_9611
chr11	46925460	46925777	19_CNCC5_ATAC_Rep2_mem_srt_noMT_q10_rmdup_peaks_peak_9620
chr11	47042797	47043115	19_CNCC5_ATAC_Rep2_mem_srt_noMT_q10_rmdup_peaks_peak_9625
chr11	47475874	47476006	19_CNCC5_ATAC_Rep2_mem_srt_noMT_q10_rmdup_peaks_peak_9645
chr11	57045327	57045499	19_CNCC5_ATAC_Rep2_mem_srt_noMT_q10_rmdup_peaks_peak_9684
chr11	58053875	58053963	19_CNCC5_ATAC_Rep2_mem_srt_noMT_q10_rmdup_peaks_peak_9713
chr11	58731196	58731473	19_CNCC5_ATAC_Rep2_mem_srt_noMT_q10_rmdup_peaks_peak_9725
chr11	58869818	58869929	19_CNCC5_ATAC_Rep2_mem_srt_noMT_q10_rmdup_peaks_peak_9729
chr11	59193882	59194105	19_CNCC5_ATAC_Rep2_mem_srt_noMT_q10_rmdup_peaks_peak_9745
chr11	60955136	60955209	19_CNCC5_ATAC_Rep2_mem_srt_noMT_q10_rmdup_peaks_peak_9780
chr11	61049133	61049369	19_CNCC5_ATAC_Rep2_mem_srt_noMT_q10_rmdup_peaks_peak_9782
chr11	61377615	61377733	19_CNCC5_ATAC_Rep2_mem_srt_noMT_q10_rmdup_peaks_peak_9802
chr11	61666740	61666813	19_CNCC5_ATAC_Rep2_mem_srt_noMT_q10_rmdup_peaks_peak_9823
chr11	62320725	62320853	19_CNCC5_ATAC_Rep2_mem_srt_noMT_q10_rmdup_peaks_peak_9850
chr11	62742681	62742857	19_CNCC5_ATAC_Rep2_mem_srt_noMT_q10_rmdup_peaks_peak_9892
chr11	63650413	63650580	19_CNCC5_ATAC_Rep2_mem_srt_noMT_q10_rmdup_peaks_peak_9913
chr11	65259401	65259498	19_CNCC5_ATAC_Rep2_mem_srt_noMT_q10_rmdup_peaks_peak_10015
chr11	65585784	65585937	19_CNCC5_ATAC_Rep2_mem_srt_noMT_q10_rmdup_peaks_peak_10041
chr11	66139509	66139679	19_CNCC5_ATAC_Rep2_mem_srt_noMT_q10_rmdup_peaks_peak_10082
chr11	66189183	66189258	19_CNCC5_ATAC_Rep2_mem_srt_noMT_q10_rmdup_peaks_peak_10086
chr11	66623714	66623818	19_CNCC5_ATAC_Rep2_mem_srt_noMT_q10_rmdup_peaks_peak_10112
chr11	68462371	68462497	19_CNCC5_ATAC_Rep2_mem_srt_noMT_q10_rmdup_peaks_peak_10178
chr11	68548460	68548571	19_CNCC5_ATAC_Rep2_mem_srt_noMT_q10_rmdup_peaks_peak_10182
chr11	68657693	68657915	19_CNCC5_ATAC_Rep2_mem_srt_noMT_q10_rmdup_peaks_peak_10186
chr11	69515446	69515561	19_CNCC5_ATAC_Rep2_mem_srt_noMT_q10_rmdup_peaks_peak_10212
chr11	69987688	69988092	19_CNCC5_ATAC_Rep2_mem_srt_noMT_q10_rmdup_peaks_peak_10221
chr11	70672835	70672982	19_CNCC5_ATAC_Rep2_mem_srt_noMT_q10_rmdup_peaks_peak_10238
chr11	72122900	72123106	19_CNCC5_ATAC_Rep2_mem_srt_noMT_q10_rmdup_peaks_peak_10284
chr11	72975519	72975635	19_CNCC5_ATAC_Rep2_mem_srt_noMT_q10_rmdup_peaks_peak_10318
chr11	74816427	74816700	19_CNCC5_ATAC_Rep2_mem_srt_noMT_q10_rmdup_peaks_peak_10379
chr11	74916124	74916211	19_CNCC5_ATAC_Rep2_mem_srt_noMT_q10_rmdup_peaks_peak_10383
chr11	75274213	75274555	19_CNCC5_ATAC_Rep2_mem_srt_noMT_q10_rmdup_peaks_peak_10408
chr11	75294310	75294577	19_CNCC5_ATAC_Rep2_mem_srt_noMT_q10_rmdup_peaks_peak_10410
chr11	75479513	75479627	19_CNCC5_ATAC_Rep2_mem_srt_noMT_q10_rmdup_peaks_peak_10418
chr11	75954323	75954512	19_CNCC5_ATAC_Rep2_mem_srt_noMT_q10_rmdup_peaks_peak_10425
chr11	76802313	76802426	19_CNCC5_ATAC_Rep2_mem_srt_noMT_q10_rmdup_peaks_peak_10460
chr11	77530477	77530772	19_CNCC5_ATAC_Rep2_mem_srt_noMT_q10_rmdup_peaks_peak_10479
chr11	79419530	79419794	19_CNCC5_ATAC_Rep2_mem_srt_noMT_q10_rmdup_peaks_peak_10538
chr11	79685344	79685686	19_CNCC5_ATAC_Rep2_mem_srt_noMT_q10_rmdup_peaks_peak_10540
chr11	80438532	80438713	19_CNCC5_ATAC_Rep2_mem_srt_noMT_q10_rmdup_peaks_peak_10546
chr11	81359095	81359191	19_CNCC5_ATAC_Rep2_mem_srt_noMT_q10_rmdup_peaks_peak_10552
chr11	82216494	82216708	19_CNCC5_ATAC_Rep2_mem_srt_noMT_q10_rmdup_peaks_peak_10557
chr11	83167287	83167416	19_CNCC5_ATAC_Rep2_mem_srt_noMT_q10_rmdup_peaks_peak_10585
chr11	83945662	83945775	19_CNCC5_ATAC_Rep2_mem_srt_noMT_q10_rmdup_peaks_peak_10597
chr11	84384901	84385027	19_CNCC5_ATAC_Rep2_mem_srt_noMT_q10_rmdup_peaks_peak_10607
chr11	84402995	84403068	19_CNCC5_ATAC_Rep2_mem_srt_noMT_q10_rmdup_peaks_peak_10608
chr11	85251808	85251950	19_CNCC5_ATAC_Rep2_mem_srt_noMT_q10_rmdup_peaks_peak_10623
chr11	85537259	85537410	19_CNCC5_ATAC_Rep2_mem_srt_noMT_q10_rmdup_peaks_peak_10631
chr11	86305960	86306067	19_CNCC5_ATAC_Rep2_mem_srt_noMT_q10_rmdup_peaks_peak_10650
chr11	86321623	86321956	19_CNCC5_ATAC_Rep2_mem_srt_noMT_q10_rmdup_peaks_peak_10652
chr11	86389452	86389554	19_CNCC5_ATAC_Rep2_mem_srt_noMT_q10_rmdup_peaks_peak_10655
chr11	86808649	86808795	19_CNCC5_ATAC_Rep2_mem_srt_noMT_q10_rmdup_peaks_peak_10671
chr11	87285264	87285518	19_CNCC5_ATAC_Rep2_mem_srt_noMT_q10_rmdup_peaks_peak_10679
chr11	87908717	87908863	19_CNCC5_ATAC_Rep2_mem_srt_noMT_q10_rmdup_peaks_peak_10688
chr11	87965142	87965307	19_CNCC5_ATAC_Rep2_mem_srt_noMT_q10_rmdup_peaks_peak_10690
chr11	88059427	88059535	19_CNCC5_ATAC_Rep2_mem_srt_noMT_q10_rmdup_peaks_peak_10694
chr11	88217994	88218189	19_CNCC5_ATAC_Rep2_mem_srt_noMT_q10_rmdup_peaks_peak_10698
chr11	89973773	89973876	19_CNCC5_ATAC_Rep2_mem_srt_noMT_q10_rmdup_peaks_peak_10718
chr11	89976861	89976976	19_CNCC5_ATAC_Rep2_mem_srt_noMT_q10_rmdup_peaks_peak_10719
chr11	90431565	90431662	19_CNCC5_ATAC_Rep2_mem_srt_noMT_q10_rmdup_peaks_peak_10721
chr11	91450525	91450598	19_CNCC5_ATAC_Rep2_mem_srt_noMT_q10_rmdup_peaks_peak_10729
chr11	91494943	91495107	19_CNCC5_ATAC_Rep2_mem_srt_noMT_q10_rmdup_peaks_peak_10731
chr11	91537381	91537454	19_CNCC5_ATAC_Rep2_mem_srt_noMT_q10_rmdup_peaks_peak_10732
chr11	91957844	91958117	19_CNCC5_ATAC_Rep2_mem_srt_noMT_q10_rmdup_peaks_peak_10737
chr11	92062411	92062542	19_CNCC5_ATAC_Rep2_mem_srt_noMT_q10_rmdup_peaks_peak_10742
chr11	92074125	92074209	19_CNCC5_ATAC_Rep2_mem_srt_noMT_q10_rmdup_peaks_peak_10743
chr11	92245084	92245232	19_CNCC5_ATAC_Rep2_mem_srt_noMT_q10_rmdup_peaks_peak_10753
chr11	92798664	92798737	19_CNCC5_ATAC_Rep2_mem_srt_noMT_q10_rmdup_peaks_peak_10764
chr11	93356394	93356525	19_CNCC5_ATAC_Rep2_mem_srt_noMT_q10_rmdup_peaks_peak_10780
chr11	93637265	93637451	19_CNCC5_ATAC_Rep2_mem_srt_noMT_q10_rmdup_peaks_peak_10792
chr11	95137563	95137788	19_CNCC5_ATAC_Rep2_mem_srt_noMT_q10_rmdup_peaks_peak_10837
chr11	96197138	96197244	19_CNCC5_ATAC_Rep2_mem_srt_noMT_q10_rmdup_peaks_peak_10856
chr11	96198029	96198105	19_CNCC5_ATAC_Rep2_mem_srt_noMT_q10_rmdup_peaks_peak_10857
chr11	96665269	96665375	19_CNCC5_ATAC_Rep2_mem_srt_noMT_q10_rmdup_peaks_peak_10862
chr11	97554828	97554995	19_CNCC5_ATAC_Rep2_mem_srt_noMT_q10_rmdup_peaks_peak_10863
chr11	97593862	97594155	19_CNCC5_ATAC_Rep2_mem_srt_noMT_q10_rmdup_peaks_peak_10864
chr11	100557855	100558178	19_CNCC5_ATAC_Rep2_mem_srt_noMT_q10_rmdup_peaks_peak_10884
chr11	100590166	100590302	19_CNCC5_ATAC_Rep2_mem_srt_noMT_q10_rmdup_peaks_peak_10887
chr11	100661926	100662114	19_CNCC5_ATAC_Rep2_mem_srt_noMT_q10_rmdup_peaks_peak_10893
chr11	101349752	101350003	19_CNCC5_ATAC_Rep2_mem_srt_noMT_q10_rmdup_peaks_peak_10903
chr11	101387375	101387565	19_CNCC5_ATAC_Rep2_mem_srt_noMT_q10_rmdup_peaks_peak_10904
chr11	101989857	101989973	19_CNCC5_ATAC_Rep2_mem_srt_noMT_q10_rmdup_peaks_peak_10918
chr11	102145549	102145622	19_CNCC5_ATAC_Rep2_mem_srt_noMT_q10_rmdup_peaks_peak_10922
chr11	102181039	102181112	19_CNCC5_ATAC_Rep2_mem_srt_noMT_q10_rmdup_peaks_peak_10923
chr11	102785539	102785654	19_CNCC5_ATAC_Rep2_mem_srt_noMT_q10_rmdup_peaks_peak_10945
chr11	102811851	102811951	19_CNCC5_ATAC_Rep2_mem_srt_noMT_q10_rmdup_peaks_peak_10946
chr11	103452683	103452812	19_CNCC5_ATAC_Rep2_mem_srt_noMT_q10_rmdup_peaks_peak_10956
chr11	103472034	103472203	19_CNCC5_ATAC_Rep2_mem_srt_noMT_q10_rmdup_peaks_peak_10957
chr11	103733696	103733819	19_CNCC5_ATAC_Rep2_mem_srt_noMT_q10_rmdup_peaks_peak_10962
chr11	104452045	104452258	19_CNCC5_ATAC_Rep2_mem_srt_noMT_q10_rmdup_peaks_peak_10970
chr11	104871680	104871773	19_CNCC5_ATAC_Rep2_mem_srt_noMT_q10_rmdup_peaks_peak_10975
chr11	106197913	106198172	19_CNCC5_ATAC_Rep2_mem_srt_noMT_q10_rmdup_peaks_peak_10989
chr11	107469385	107469559	19_CNCC5_ATAC_Rep2_mem_srt_noMT_q10_rmdup_peaks_peak_11005
chr11	108568717	108568873	19_CNCC5_ATAC_Rep2_mem_srt_noMT_q10_rmdup_peaks_peak_11034
chr11	108659411	108659702	19_CNCC5_ATAC_Rep2_mem_srt_noMT_q10_rmdup_peaks_peak_11035
chr11	109963842	109964006	19_CNCC5_ATAC_Rep2_mem_srt_noMT_q10_rmdup_peaks_peak_11054
chr11	110072198	110072311	19_CNCC5_ATAC_Rep2_mem_srt_noMT_q10_rmdup_peaks_peak_11060
chr11	110178911	110179083	19_CNCC5_ATAC_Rep2_mem_srt_noMT_q10_rmdup_peaks_peak_11064
chr11	110435488	110435746	19_CNCC5_ATAC_Rep2_mem_srt_noMT_q10_rmdup_peaks_peak_11075
chr11	110582581	110582725	19_CNCC5_ATAC_Rep2_mem_srt_noMT_q10_rmdup_peaks_peak_11078
chr11	110940001	110940146	19_CNCC5_ATAC_Rep2_mem_srt_noMT_q10_rmdup_peaks_peak_11082
chr11	111207440	111207521	19_CNCC5_ATAC_Rep2_mem_srt_noMT_q10_rmdup_peaks_peak_11087
chr11	111831749	111831858	19_CNCC5_ATAC_Rep2_mem_srt_noMT_q10_rmdup_peaks_peak_11109
chr11	112311359	112311483	19_CNCC5_ATAC_Rep2_mem_srt_noMT_q10_rmdup_peaks_peak_11125
chr11	113071863	113071936	19_CNCC5_ATAC_Rep2_mem_srt_noMT_q10_rmdup_peaks_peak_11140
chr11	113258578	113258754	19_CNCC5_ATAC_Rep2_mem_srt_noMT_q10_rmdup_peaks_peak_11145
chr11	114103382	114103686	19_CNCC5_ATAC_Rep2_mem_srt_noMT_q10_rmdup_peaks_peak_11176
chr11	114211071	114211144	19_CNCC5_ATAC_Rep2_mem_srt_noMT_q10_rmdup_peaks_peak_11180
chr11	115783549	115783689	19_CNCC5_ATAC_Rep2_mem_srt_noMT_q10_rmdup_peaks_peak_11207
chr11	115838054	115838156	19_CNCC5_ATAC_Rep2_mem_srt_noMT_q10_rmdup_peaks_peak_11208
chr11	116106013	116106165	19_CNCC5_ATAC_Rep2_mem_srt_noMT_q10_rmdup_peaks_peak_11219
chr11	117297085	117297158	19_CNCC5_ATAC_Rep2_mem_srt_noMT_q10_rmdup_peaks_peak_11261
chr11	119612161	119612316	19_CNCC5_ATAC_Rep2_mem_srt_noMT_q10_rmdup_peaks_peak_11373
chr11	120105888	120105978	19_CNCC5_ATAC_Rep2_mem_srt_noMT_q10_rmdup_peaks_peak_11391
chr11	120126058	120126324	19_CNCC5_ATAC_Rep2_mem_srt_noMT_q10_rmdup_peaks_peak_11394
chr11	120187676	120187861	19_CNCC5_ATAC_Rep2_mem_srt_noMT_q10_rmdup_peaks_peak_11396
chr11	120500288	120500418	19_CNCC5_ATAC_Rep2_mem_srt_noMT_q10_rmdup_peaks_peak_11405
chr11	120804965	120805074	19_CNCC5_ATAC_Rep2_mem_srt_noMT_q10_rmdup_peaks_peak_11412
chr11	120942617	120942792	19_CNCC5_ATAC_Rep2_mem_srt_noMT_q10_rmdup_peaks_peak_11415
chr11	121379275	121379355	19_CNCC5_ATAC_Rep2_mem_srt_noMT_q10_rmdup_peaks_peak_11434
chr11	122427359	122427566	19_CNCC5_ATAC_Rep2_mem_srt_noMT_q10_rmdup_peaks_peak_11449
chr11	123059317	123059395	19_CNCC5_ATAC_Rep2_mem_srt_noMT_q10_rmdup_peaks_peak_11465
chr11	123132302	123132433	19_CNCC5_ATAC_Rep2_mem_srt_noMT_q10_rmdup_peaks_peak_11468
chr11	123396322	123396479	19_CNCC5_ATAC_Rep2_mem_srt_noMT_q10_rmdup_peaks_peak_11485
chr11	124061266	124061455	19_CNCC5_ATAC_Rep2_mem_srt_noMT_q10_rmdup_peaks_peak_11503
chr11	124147719	124147988	19_CNCC5_ATAC_Rep2_mem_srt_noMT_q10_rmdup_peaks_peak_11505
chr11	124351703	124351967	19_CNCC5_ATAC_Rep2_mem_srt_noMT_q10_rmdup_peaks_peak_11506
chr11	124742721	124742867	19_CNCC5_ATAC_Rep2_mem_srt_noMT_q10_rmdup_peaks_peak_11519
chr11	125218790	125218868	19_CNCC5_ATAC_Rep2_mem_srt_noMT_q10_rmdup_peaks_peak_11536
chr11	125773096	125773221	19_CNCC5_ATAC_Rep2_mem_srt_noMT_q10_rmdup_peaks_peak_11561
chr11	125952305	125952436	19_CNCC5_ATAC_Rep2_mem_srt_noMT_q10_rmdup_peaks_peak_11568
chr11	126732849	126733038	19_CNCC5_ATAC_Rep2_mem_srt_noMT_q10_rmdup_peaks_peak_11599
chr11	127233511	127233619	19_CNCC5_ATAC_Rep2_mem_srt_noMT_q10_rmdup_peaks_peak_11612
chr11	128212951	128213060	19_CNCC5_ATAC_Rep2_mem_srt_noMT_q10_rmdup_peaks_peak_11626
chr11	128672663	128672753	19_CNCC5_ATAC_Rep2_mem_srt_noMT_q10_rmdup_peaks_peak_11644
chr11	128741327	128741470	19_CNCC5_ATAC_Rep2_mem_srt_noMT_q10_rmdup_peaks_peak_11648
chr11	128826467	128826604	19_CNCC5_ATAC_Rep2_mem_srt_noMT_q10_rmdup_peaks_peak_11652
chr11	129185746	129186200	19_CNCC5_ATAC_Rep2_mem_srt_noMT_q10_rmdup_peaks_peak_11661
chr11	131463153	131463334	19_CNCC5_ATAC_Rep2_mem_srt_noMT_q10_rmdup_peaks_peak_11724
chr11	131526470	131526561	19_CNCC5_ATAC_Rep2_mem_srt_noMT_q10_rmdup_peaks_peak_11726
chr11	131734210	131734450	19_CNCC5_ATAC_Rep2_mem_srt_noMT_q10_rmdup_peaks_peak_11735
chr11	132662867	132662940	19_CNCC5_ATAC_Rep2_mem_srt_noMT_q10_rmdup_peaks_peak_11758
chr11	133099024	133099101	19_CNCC5_ATAC_Rep2_mem_srt_noMT_q10_rmdup_peaks_peak_11768
chr11	133113899	133113978	19_CNCC5_ATAC_Rep2_mem_srt_noMT_q10_rmdup_peaks_peak_11769
chr11	133691720	133691844	19_CNCC5_ATAC_Rep2_mem_srt_noMT_q10_rmdup_peaks_peak_11777
chr11	133724761	133724846	19_CNCC5_ATAC_Rep2_mem_srt_noMT_q10_rmdup_peaks_peak_11780
chr11	133996217	133996345	19_CNCC5_ATAC_Rep2_mem_srt_noMT_q10_rmdup_peaks_peak_11790
chr11	134771577	134771738	19_CNCC5_ATAC_Rep2_mem_srt_noMT_q10_rmdup_peaks_peak_11807
chr12	1427865	1427961	19_CNCC5_ATAC_Rep2_mem_srt_noMT_q10_rmdup_peaks_peak_11841
chr12	2364905	2365187	19_CNCC5_ATAC_Rep2_mem_srt_noMT_q10_rmdup_peaks_peak_11864
chr12	3930722	3930844	19_CNCC5_ATAC_Rep2_mem_srt_noMT_q10_rmdup_peaks_peak_11912
chr12	4696416	4696559	19_CNCC5_ATAC_Rep2_mem_srt_noMT_q10_rmdup_peaks_peak_11939
chr12	4829859	4830037	19_CNCC5_ATAC_Rep2_mem_srt_noMT_q10_rmdup_peaks_peak_11943
chr12	5112290	5112453	19_CNCC5_ATAC_Rep2_mem_srt_noMT_q10_rmdup_peaks_peak_11949
chr12	5867700	5867803	19_CNCC5_ATAC_Rep2_mem_srt_noMT_q10_rmdup_peaks_peak_11965
chr12	6432553	6432662	19_CNCC5_ATAC_Rep2_mem_srt_noMT_q10_rmdup_peaks_peak_11985
chr12	6945001	6945106	19_CNCC5_ATAC_Rep2_mem_srt_noMT_q10_rmdup_peaks_peak_12026
chr12	7527332	7527405	19_CNCC5_ATAC_Rep2_mem_srt_noMT_q10_rmdup_peaks_peak_12049
chr12	8085924	8086084	19_CNCC5_ATAC_Rep2_mem_srt_noMT_q10_rmdup_peaks_peak_12062
chr12	8543232	8543327	19_CNCC5_ATAC_Rep2_mem_srt_noMT_q10_rmdup_peaks_peak_12085
chr12	10902903	10903012	19_CNCC5_ATAC_Rep2_mem_srt_noMT_q10_rmdup_peaks_peak_12138
chr12	12162303	12162487	19_CNCC5_ATAC_Rep2_mem_srt_noMT_q10_rmdup_peaks_peak_12155
chr12	12502829	12502970	19_CNCC5_ATAC_Rep2_mem_srt_noMT_q10_rmdup_peaks_peak_12162
chr12	12854489	12854769	19_CNCC5_ATAC_Rep2_mem_srt_noMT_q10_rmdup_peaks_peak_12173
chr12	13182200	13182498	19_CNCC5_ATAC_Rep2_mem_srt_noMT_q10_rmdup_peaks_peak_12189
chr12	13522062	13522140	19_CNCC5_ATAC_Rep2_mem_srt_noMT_q10_rmdup_peaks_peak_12203
chr12	13952456	13952769	19_CNCC5_ATAC_Rep2_mem_srt_noMT_q10_rmdup_peaks_peak_12210
chr12	14094769	14094922	19_CNCC5_ATAC_Rep2_mem_srt_noMT_q10_rmdup_peaks_peak_12213
chr12	14547432	14547594	19_CNCC5_ATAC_Rep2_mem_srt_noMT_q10_rmdup_peaks_peak_12223
chr12	14909373	14909488	19_CNCC5_ATAC_Rep2_mem_srt_noMT_q10_rmdup_peaks_peak_12232
chr12	14922587	14922662	19_CNCC5_ATAC_Rep2_mem_srt_noMT_q10_rmdup_peaks_peak_12233
chr12	14922895	14923013	19_CNCC5_ATAC_Rep2_mem_srt_noMT_q10_rmdup_peaks_peak_12234
chr12	15743218	15743492	19_CNCC5_ATAC_Rep2_mem_srt_noMT_q10_rmdup_peaks_peak_12251
chr12	15859061	15859258	19_CNCC5_ATAC_Rep2_mem_srt_noMT_q10_rmdup_peaks_peak_12255
chr12	16266145	16266331	19_CNCC5_ATAC_Rep2_mem_srt_noMT_q10_rmdup_peaks_peak_12264
chr12	16910234	16910359	19_CNCC5_ATAC_Rep2_mem_srt_noMT_q10_rmdup_peaks_peak_12274
chr12	17681524	17681627	19_CNCC5_ATAC_Rep2_mem_srt_noMT_q10_rmdup_peaks_peak_12283
chr12	18129216	18129373	19_CNCC5_ATAC_Rep2_mem_srt_noMT_q10_rmdup_peaks_peak_12287
chr12	18306862	18307025	19_CNCC5_ATAC_Rep2_mem_srt_noMT_q10_rmdup_peaks_peak_12289
chr12	18436878	18436974	19_CNCC5_ATAC_Rep2_mem_srt_noMT_q10_rmdup_peaks_peak_12290
chr12	18473142	18473225	19_CNCC5_ATAC_Rep2_mem_srt_noMT_q10_rmdup_peaks_peak_12291
chr12	18583521	18583645	19_CNCC5_ATAC_Rep2_mem_srt_noMT_q10_rmdup_peaks_peak_12292
chr12	18607353	18607580	19_CNCC5_ATAC_Rep2_mem_srt_noMT_q10_rmdup_peaks_peak_12293
chr12	18834856	18835047	19_CNCC5_ATAC_Rep2_mem_srt_noMT_q10_rmdup_peaks_peak_12296
chr12	18906467	18906570	19_CNCC5_ATAC_Rep2_mem_srt_noMT_q10_rmdup_peaks_peak_12299
chr12	19416742	19416896	19_CNCC5_ATAC_Rep2_mem_srt_noMT_q10_rmdup_peaks_peak_12310
chr12	19535228	19535362	19_CNCC5_ATAC_Rep2_mem_srt_noMT_q10_rmdup_peaks_peak_12313
chr12	19910430	19910518	19_CNCC5_ATAC_Rep2_mem_srt_noMT_q10_rmdup_peaks_peak_12318
chr12	21798031	21798148	19_CNCC5_ATAC_Rep2_mem_srt_noMT_q10_rmdup_peaks_peak_12336
chr12	22095098	22095308	19_CNCC5_ATAC_Rep2_mem_srt_noMT_q10_rmdup_peaks_peak_12341
chr12	22274308	22274523	19_CNCC5_ATAC_Rep2_mem_srt_noMT_q10_rmdup_peaks_peak_12347
chr12	22514857	22514972	19_CNCC5_ATAC_Rep2_mem_srt_noMT_q10_rmdup_peaks_peak_12355
chr12	23014038	23014155	19_CNCC5_ATAC_Rep2_mem_srt_noMT_q10_rmdup_peaks_peak_12363
chr12	23738788	23738984	19_CNCC5_ATAC_Rep2_mem_srt_noMT_q10_rmdup_peaks_peak_12369
chr12	23913491	23913618	19_CNCC5_ATAC_Rep2_mem_srt_noMT_q10_rmdup_peaks_peak_12374
chr12	24383028	24383261	19_CNCC5_ATAC_Rep2_mem_srt_noMT_q10_rmdup_peaks_peak_12386
chr12	25081153	25081357	19_CNCC5_ATAC_Rep2_mem_srt_noMT_q10_rmdup_peaks_peak_12391
chr12	25113286	25113435	19_CNCC5_ATAC_Rep2_mem_srt_noMT_q10_rmdup_peaks_peak_12395
chr12	26132162	26132288	19_CNCC5_ATAC_Rep2_mem_srt_noMT_q10_rmdup_peaks_peak_12411
chr12	26865891	26866286	19_CNCC5_ATAC_Rep2_mem_srt_noMT_q10_rmdup_peaks_peak_12424
chr12	27037859	27038114	19_CNCC5_ATAC_Rep2_mem_srt_noMT_q10_rmdup_peaks_peak_12428
chr12	27589077	27589355	19_CNCC5_ATAC_Rep2_mem_srt_noMT_q10_rmdup_peaks_peak_12440
chr12	28128814	28128956	19_CNCC5_ATAC_Rep2_mem_srt_noMT_q10_rmdup_peaks_peak_12452
chr12	28493666	28493844	19_CNCC5_ATAC_Rep2_mem_srt_noMT_q10_rmdup_peaks_peak_12456
chr12	29705407	29705543	19_CNCC5_ATAC_Rep2_mem_srt_noMT_q10_rmdup_peaks_peak_12465
chr12	29844181	29844519	19_CNCC5_ATAC_Rep2_mem_srt_noMT_q10_rmdup_peaks_peak_12468
chr12	30323473	30323575	19_CNCC5_ATAC_Rep2_mem_srt_noMT_q10_rmdup_peaks_peak_12478
chr12	31047489	31047726	19_CNCC5_ATAC_Rep2_mem_srt_noMT_q10_rmdup_peaks_peak_12491
chr12	31272006	31272090	19_CNCC5_ATAC_Rep2_mem_srt_noMT_q10_rmdup_peaks_peak_12500
chr12	31424935	31425032	19_CNCC5_ATAC_Rep2_mem_srt_noMT_q10_rmdup_peaks_peak_12504
chr12	31515135	31515208	19_CNCC5_ATAC_Rep2_mem_srt_noMT_q10_rmdup_peaks_peak_12507
chr12	31515389	31515548	19_CNCC5_ATAC_Rep2_mem_srt_noMT_q10_rmdup_peaks_peak_12508
chr12	31789754	31789958	19_CNCC5_ATAC_Rep2_mem_srt_noMT_q10_rmdup_peaks_peak_12516
chr12	32051008	32051081	19_CNCC5_ATAC_Rep2_mem_srt_noMT_q10_rmdup_peaks_peak_12523
chr12	32426770	32426921	19_CNCC5_ATAC_Rep2_mem_srt_noMT_q10_rmdup_peaks_peak_12531
chr12	32553361	32553655	19_CNCC5_ATAC_Rep2_mem_srt_noMT_q10_rmdup_peaks_peak_12535
chr12	32688305	32688452	19_CNCC5_ATAC_Rep2_mem_srt_noMT_q10_rmdup_peaks_peak_12541
chr12	33137053	33137251	19_CNCC5_ATAC_Rep2_mem_srt_noMT_q10_rmdup_peaks_peak_12552
chr12	33580162	33580268	19_CNCC5_ATAC_Rep2_mem_srt_noMT_q10_rmdup_peaks_peak_12554
chr12	38938667	38938740	19_CNCC5_ATAC_Rep2_mem_srt_noMT_q10_rmdup_peaks_peak_12565
chr12	39787846	39787986	19_CNCC5_ATAC_Rep2_mem_srt_noMT_q10_rmdup_peaks_peak_12573
chr12	39896527	39896688	19_CNCC5_ATAC_Rep2_mem_srt_noMT_q10_rmdup_peaks_peak_12575
chr12	41582402	41582583	19_CNCC5_ATAC_Rep2_mem_srt_noMT_q10_rmdup_peaks_peak_12593
chr12	42766116	42766221	19_CNCC5_ATAC_Rep2_mem_srt_noMT_q10_rmdup_peaks_peak_12612
chr12	42878099	42878245	19_CNCC5_ATAC_Rep2_mem_srt_noMT_q10_rmdup_peaks_peak_12615
chr12	42904754	42904926	19_CNCC5_ATAC_Rep2_mem_srt_noMT_q10_rmdup_peaks_peak_12616
chr12	42997092	42997298	19_CNCC5_ATAC_Rep2_mem_srt_noMT_q10_rmdup_peaks_peak_12619
chr12	44230144	44230254	19_CNCC5_ATAC_Rep2_mem_srt_noMT_q10_rmdup_peaks_peak_12635
chr12	44413089	44413188	19_CNCC5_ATAC_Rep2_mem_srt_noMT_q10_rmdup_peaks_peak_12638
chr12	44975754	44975977	19_CNCC5_ATAC_Rep2_mem_srt_noMT_q10_rmdup_peaks_peak_12643
chr12	45524704	45524819	19_CNCC5_ATAC_Rep2_mem_srt_noMT_q10_rmdup_peaks_peak_12656
chr12	45564444	45564517	19_CNCC5_ATAC_Rep2_mem_srt_noMT_q10_rmdup_peaks_peak_12657
chr12	45626564	45626752	19_CNCC5_ATAC_Rep2_mem_srt_noMT_q10_rmdup_peaks_peak_12659
chr12	46028486	46028588	19_CNCC5_ATAC_Rep2_mem_srt_noMT_q10_rmdup_peaks_peak_12666
chr12	48128555	48128710	19_CNCC5_ATAC_Rep2_mem_srt_noMT_q10_rmdup_peaks_peak_12702
chr12	49212104	49212317	19_CNCC5_ATAC_Rep2_mem_srt_noMT_q10_rmdup_peaks_peak_12739
chr12	49359237	49359406	19_CNCC5_ATAC_Rep2_mem_srt_noMT_q10_rmdup_peaks_peak_12752
chr12	49374504	49374577	19_CNCC5_ATAC_Rep2_mem_srt_noMT_q10_rmdup_peaks_peak_12753
chr12	49381990	49382067	19_CNCC5_ATAC_Rep2_mem_srt_noMT_q10_rmdup_peaks_peak_12755
chr12	49515016	49515166	19_CNCC5_ATAC_Rep2_mem_srt_noMT_q10_rmdup_peaks_peak_12765
chr12	49872804	49872906	19_CNCC5_ATAC_Rep2_mem_srt_noMT_q10_rmdup_peaks_peak_12784
chr12	50203450	50203720	19_CNCC5_ATAC_Rep2_mem_srt_noMT_q10_rmdup_peaks_peak_12802
chr12	53273703	53273944	19_CNCC5_ATAC_Rep2_mem_srt_noMT_q10_rmdup_peaks_peak_12915
chr12	53610854	53611051	19_CNCC5_ATAC_Rep2_mem_srt_noMT_q10_rmdup_peaks_peak_12939
chr12	54140485	54140619	19_CNCC5_ATAC_Rep2_mem_srt_noMT_q10_rmdup_peaks_peak_12972
chr12	54730411	54730525	19_CNCC5_ATAC_Rep2_mem_srt_noMT_q10_rmdup_peaks_peak_12993
chr12	55077443	55077565	19_CNCC5_ATAC_Rep2_mem_srt_noMT_q10_rmdup_peaks_peak_13018
chr12	55438073	55438193	19_CNCC5_ATAC_Rep2_mem_srt_noMT_q10_rmdup_peaks_peak_13026
chr12	56109779	56109878	19_CNCC5_ATAC_Rep2_mem_srt_noMT_q10_rmdup_peaks_peak_13033
chr12	57636573	57637095	19_CNCC5_ATAC_Rep2_mem_srt_noMT_q10_rmdup_peaks_peak_13118
chr12	57943746	57943909	19_CNCC5_ATAC_Rep2_mem_srt_noMT_q10_rmdup_peaks_peak_13133
chr12	58209025	58209188	19_CNCC5_ATAC_Rep2_mem_srt_noMT_q10_rmdup_peaks_peak_13150
chr12	58533807	58533966	19_CNCC5_ATAC_Rep2_mem_srt_noMT_q10_rmdup_peaks_peak_13166
chr12	58679457	58679577	19_CNCC5_ATAC_Rep2_mem_srt_noMT_q10_rmdup_peaks_peak_13168
chr12	58819308	58819564	19_CNCC5_ATAC_Rep2_mem_srt_noMT_q10_rmdup_peaks_peak_13169
chr12	59543927	59544026	19_CNCC5_ATAC_Rep2_mem_srt_noMT_q10_rmdup_peaks_peak_13186
chr12	61915117	61915318	19_CNCC5_ATAC_Rep2_mem_srt_noMT_q10_rmdup_peaks_peak_13195
chr12	62500459	62500602	19_CNCC5_ATAC_Rep2_mem_srt_noMT_q10_rmdup_peaks_peak_13199
chr12	62584708	62585126	19_CNCC5_ATAC_Rep2_mem_srt_noMT_q10_rmdup_peaks_peak_13201
chr12	63023264	63023435	19_CNCC5_ATAC_Rep2_mem_srt_noMT_q10_rmdup_peaks_peak_13211
chr12	63025752	63025837	19_CNCC5_ATAC_Rep2_mem_srt_noMT_q10_rmdup_peaks_peak_13212
chr12	63207127	63207217	19_CNCC5_ATAC_Rep2_mem_srt_noMT_q10_rmdup_peaks_peak_13221
chr12	63307813	63307958	19_CNCC5_ATAC_Rep2_mem_srt_noMT_q10_rmdup_peaks_peak_13222
chr12	63327146	63327261	19_CNCC5_ATAC_Rep2_mem_srt_noMT_q10_rmdup_peaks_peak_13223
chr12	63328358	63328470	19_CNCC5_ATAC_Rep2_mem_srt_noMT_q10_rmdup_peaks_peak_13224
chr12	63544236	63544561	19_CNCC5_ATAC_Rep2_mem_srt_noMT_q10_rmdup_peaks_peak_13228
chr12	63670646	63670857	19_CNCC5_ATAC_Rep2_mem_srt_noMT_q10_rmdup_peaks_peak_13231
chr12	64793986	64794131	19_CNCC5_ATAC_Rep2_mem_srt_noMT_q10_rmdup_peaks_peak_13251
chr12	65564160	65564408	19_CNCC5_ATAC_Rep2_mem_srt_noMT_q10_rmdup_peaks_peak_13279
chr12	66290043	66290128	19_CNCC5_ATAC_Rep2_mem_srt_noMT_q10_rmdup_peaks_peak_13298
chr12	66501300	66501443	19_CNCC5_ATAC_Rep2_mem_srt_noMT_q10_rmdup_peaks_peak_13304
chr12	67047704	67047852	19_CNCC5_ATAC_Rep2_mem_srt_noMT_q10_rmdup_peaks_peak_13314
chr12	67436715	67436952	19_CNCC5_ATAC_Rep2_mem_srt_noMT_q10_rmdup_peaks_peak_13321
chr12	67835654	67835813	19_CNCC5_ATAC_Rep2_mem_srt_noMT_q10_rmdup_peaks_peak_13327
chr12	68434349	68434494	19_CNCC5_ATAC_Rep2_mem_srt_noMT_q10_rmdup_peaks_peak_13337
chr12	68840770	68841273	19_CNCC5_ATAC_Rep2_mem_srt_noMT_q10_rmdup_peaks_peak_13347
chr12	69751361	69751463	19_CNCC5_ATAC_Rep2_mem_srt_noMT_q10_rmdup_peaks_peak_13369
chr12	69860646	69861016	19_CNCC5_ATAC_Rep2_mem_srt_noMT_q10_rmdup_peaks_peak_13373
chr12	69869147	69869308	19_CNCC5_ATAC_Rep2_mem_srt_noMT_q10_rmdup_peaks_peak_13375
chr12	70326069	70326207	19_CNCC5_ATAC_Rep2_mem_srt_noMT_q10_rmdup_peaks_peak_13387
chr12	70407328	70407421	19_CNCC5_ATAC_Rep2_mem_srt_noMT_q10_rmdup_peaks_peak_13391
chr12	70463221	70463367	19_CNCC5_ATAC_Rep2_mem_srt_noMT_q10_rmdup_peaks_peak_13392
chr12	70636624	70636904	19_CNCC5_ATAC_Rep2_mem_srt_noMT_q10_rmdup_peaks_peak_13394
chr12	71003930	71004003	19_CNCC5_ATAC_Rep2_mem_srt_noMT_q10_rmdup_peaks_peak_13399
chr12	71058201	71058386	19_CNCC5_ATAC_Rep2_mem_srt_noMT_q10_rmdup_peaks_peak_13400
chr12	71127344	71127417	19_CNCC5_ATAC_Rep2_mem_srt_noMT_q10_rmdup_peaks_peak_13403
chr12	71786359	71786569	19_CNCC5_ATAC_Rep2_mem_srt_noMT_q10_rmdup_peaks_peak_13412
chr12	72125897	72126064	19_CNCC5_ATAC_Rep2_mem_srt_noMT_q10_rmdup_peaks_peak_13419
chr12	72410975	72411103	19_CNCC5_ATAC_Rep2_mem_srt_noMT_q10_rmdup_peaks_peak_13426
chr12	75601410	75601591	19_CNCC5_ATAC_Rep2_mem_srt_noMT_q10_rmdup_peaks_peak_13449
chr12	75653058	75653143	19_CNCC5_ATAC_Rep2_mem_srt_noMT_q10_rmdup_peaks_peak_13451
chr12	76026367	76026516	19_CNCC5_ATAC_Rep2_mem_srt_noMT_q10_rmdup_peaks_peak_13460
chr12	76283112	76283243	19_CNCC5_ATAC_Rep2_mem_srt_noMT_q10_rmdup_peaks_peak_13466
chr12	76426305	76426471	19_CNCC5_ATAC_Rep2_mem_srt_noMT_q10_rmdup_peaks_peak_13475
chr12	76552574	76552767	19_CNCC5_ATAC_Rep2_mem_srt_noMT_q10_rmdup_peaks_peak_13481
chr12	76614808	76615051	19_CNCC5_ATAC_Rep2_mem_srt_noMT_q10_rmdup_peaks_peak_13482
chr12	76652882	76653084	19_CNCC5_ATAC_Rep2_mem_srt_noMT_q10_rmdup_peaks_peak_13483
chr12	77321093	77321212	19_CNCC5_ATAC_Rep2_mem_srt_noMT_q10_rmdup_peaks_peak_13495
chr12	77555818	77555958	19_CNCC5_ATAC_Rep2_mem_srt_noMT_q10_rmdup_peaks_peak_13499
chr12	78009207	78009295	19_CNCC5_ATAC_Rep2_mem_srt_noMT_q10_rmdup_peaks_peak_13503
chr12	79257341	79257472	19_CNCC5_ATAC_Rep2_mem_srt_noMT_q10_rmdup_peaks_peak_13516
chr12	79738741	79738901	19_CNCC5_ATAC_Rep2_mem_srt_noMT_q10_rmdup_peaks_peak_13523
chr12	79775131	79775255	19_CNCC5_ATAC_Rep2_mem_srt_noMT_q10_rmdup_peaks_peak_13525
chr12	80178213	80178362	19_CNCC5_ATAC_Rep2_mem_srt_noMT_q10_rmdup_peaks_peak_13535
chr12	80323010	80323083	19_CNCC5_ATAC_Rep2_mem_srt_noMT_q10_rmdup_peaks_peak_13538
chr12	80567314	80567419	19_CNCC5_ATAC_Rep2_mem_srt_noMT_q10_rmdup_peaks_peak_13541
chr12	80580539	80580711	19_CNCC5_ATAC_Rep2_mem_srt_noMT_q10_rmdup_peaks_peak_13542
chr12	80807385	80807493	19_CNCC5_ATAC_Rep2_mem_srt_noMT_q10_rmdup_peaks_peak_13547
chr12	81175216	81175314	19_CNCC5_ATAC_Rep2_mem_srt_noMT_q10_rmdup_peaks_peak_13557
chr12	81177049	81177158	19_CNCC5_ATAC_Rep2_mem_srt_noMT_q10_rmdup_peaks_peak_13559
chr12	81480276	81480373	19_CNCC5_ATAC_Rep2_mem_srt_noMT_q10_rmdup_peaks_peak_13569
chr12	81744195	81744329	19_CNCC5_ATAC_Rep2_mem_srt_noMT_q10_rmdup_peaks_peak_13573
chr12	82120575	82120687	19_CNCC5_ATAC_Rep2_mem_srt_noMT_q10_rmdup_peaks_peak_13577
chr12	82723458	82723555	19_CNCC5_ATAC_Rep2_mem_srt_noMT_q10_rmdup_peaks_peak_13584
chr12	83021703	83021884	19_CNCC5_ATAC_Rep2_mem_srt_noMT_q10_rmdup_peaks_peak_13588
chr12	83059213	83059411	19_CNCC5_ATAC_Rep2_mem_srt_noMT_q10_rmdup_peaks_peak_13589
chr12	83102309	83102602	19_CNCC5_ATAC_Rep2_mem_srt_noMT_q10_rmdup_peaks_peak_13594
chr12	84220024	84220145	19_CNCC5_ATAC_Rep2_mem_srt_noMT_q10_rmdup_peaks_peak_13605
chr12	84221708	84221859	19_CNCC5_ATAC_Rep2_mem_srt_noMT_q10_rmdup_peaks_peak_13606
chr12	85863127	85863409	19_CNCC5_ATAC_Rep2_mem_srt_noMT_q10_rmdup_peaks_peak_13622
chr12	86261101	86261235	19_CNCC5_ATAC_Rep2_mem_srt_noMT_q10_rmdup_peaks_peak_13624
chr12	86658242	86658528	19_CNCC5_ATAC_Rep2_mem_srt_noMT_q10_rmdup_peaks_peak_13626
chr12	86658612	86658756	19_CNCC5_ATAC_Rep2_mem_srt_noMT_q10_rmdup_peaks_peak_13627
chr12	87861758	87861984	19_CNCC5_ATAC_Rep2_mem_srt_noMT_q10_rmdup_peaks_peak_13629
chr12	88842413	88842609	19_CNCC5_ATAC_Rep2_mem_srt_noMT_q10_rmdup_peaks_peak_13638
chr12	89345734	89345903	19_CNCC5_ATAC_Rep2_mem_srt_noMT_q10_rmdup_peaks_peak_13644
chr12	90359885	90360001	19_CNCC5_ATAC_Rep2_mem_srt_noMT_q10_rmdup_peaks_peak_13673
chr12	90801713	90801807	19_CNCC5_ATAC_Rep2_mem_srt_noMT_q10_rmdup_peaks_peak_13677
chr12	91763980	91764290	19_CNCC5_ATAC_Rep2_mem_srt_noMT_q10_rmdup_peaks_peak_13685
chr12	92569877	92570140	19_CNCC5_ATAC_Rep2_mem_srt_noMT_q10_rmdup_peaks_peak_13694
chr12	92860161	92860500	19_CNCC5_ATAC_Rep2_mem_srt_noMT_q10_rmdup_peaks_peak_13699
chr12	92968278	92968390	19_CNCC5_ATAC_Rep2_mem_srt_noMT_q10_rmdup_peaks_peak_13700
chr12	94559036	94559263	19_CNCC5_ATAC_Rep2_mem_srt_noMT_q10_rmdup_peaks_peak_13733
chr12	94940070	94940212	19_CNCC5_ATAC_Rep2_mem_srt_noMT_q10_rmdup_peaks_peak_13744
chr12	95189416	95189521	19_CNCC5_ATAC_Rep2_mem_srt_noMT_q10_rmdup_peaks_peak_13751
chr12	95316497	95316713	19_CNCC5_ATAC_Rep2_mem_srt_noMT_q10_rmdup_peaks_peak_13754
chr12	96916222	96916310	19_CNCC5_ATAC_Rep2_mem_srt_noMT_q10_rmdup_peaks_peak_13798
chr12	97567932	97568088	19_CNCC5_ATAC_Rep2_mem_srt_noMT_q10_rmdup_peaks_peak_13810
chr12	97706642	97706778	19_CNCC5_ATAC_Rep2_mem_srt_noMT_q10_rmdup_peaks_peak_13814
chr12	97798444	97798610	19_CNCC5_ATAC_Rep2_mem_srt_noMT_q10_rmdup_peaks_peak_13816
chr12	97954219	97954401	19_CNCC5_ATAC_Rep2_mem_srt_noMT_q10_rmdup_peaks_peak_13819
chr12	98354960	98355050	19_CNCC5_ATAC_Rep2_mem_srt_noMT_q10_rmdup_peaks_peak_13821
chr12	98548768	98548900	19_CNCC5_ATAC_Rep2_mem_srt_noMT_q10_rmdup_peaks_peak_13823
chr12	99215208	99215295	19_CNCC5_ATAC_Rep2_mem_srt_noMT_q10_rmdup_peaks_peak_13841
chr12	99349217	99349384	19_CNCC5_ATAC_Rep2_mem_srt_noMT_q10_rmdup_peaks_peak_13848
chr12	100750613	100750902	19_CNCC5_ATAC_Rep2_mem_srt_noMT_q10_rmdup_peaks_peak_13876
chr12	100766764	100766914	19_CNCC5_ATAC_Rep2_mem_srt_noMT_q10_rmdup_peaks_peak_13877
chr12	100948467	100948616	19_CNCC5_ATAC_Rep2_mem_srt_noMT_q10_rmdup_peaks_peak_13880
chr12	101054122	101054232	19_CNCC5_ATAC_Rep2_mem_srt_noMT_q10_rmdup_peaks_peak_13884
chr12	101065943	101066022	19_CNCC5_ATAC_Rep2_mem_srt_noMT_q10_rmdup_peaks_peak_13886
chr12	101380709	101380847	19_CNCC5_ATAC_Rep2_mem_srt_noMT_q10_rmdup_peaks_peak_13893
chr12	101884200	101884313	19_CNCC5_ATAC_Rep2_mem_srt_noMT_q10_rmdup_peaks_peak_13900
chr12	103352246	103352323	19_CNCC5_ATAC_Rep2_mem_srt_noMT_q10_rmdup_peaks_peak_13927
chr12	103942530	103942641	19_CNCC5_ATAC_Rep2_mem_srt_noMT_q10_rmdup_peaks_peak_13940
chr12	104323151	104323530	19_CNCC5_ATAC_Rep2_mem_srt_noMT_q10_rmdup_peaks_peak_13952
chr12	104448695	104448973	19_CNCC5_ATAC_Rep2_mem_srt_noMT_q10_rmdup_peaks_peak_13957
chr12	104642362	104642441	19_CNCC5_ATAC_Rep2_mem_srt_noMT_q10_rmdup_peaks_peak_13967
chr12	104697382	104697544	19_CNCC5_ATAC_Rep2_mem_srt_noMT_q10_rmdup_peaks_peak_13971
chr12	105184433	105184591	19_CNCC5_ATAC_Rep2_mem_srt_noMT_q10_rmdup_peaks_peak_13982
chr12	105830597	105830670	19_CNCC5_ATAC_Rep2_mem_srt_noMT_q10_rmdup_peaks_peak_13995
chr12	106533251	106533529	19_CNCC5_ATAC_Rep2_mem_srt_noMT_q10_rmdup_peaks_peak_14000
chr12	106676306	106676379	19_CNCC5_ATAC_Rep2_mem_srt_noMT_q10_rmdup_peaks_peak_14004
chr12	107116778	107116873	19_CNCC5_ATAC_Rep2_mem_srt_noMT_q10_rmdup_peaks_peak_14018
chr12	107711579	107711801	19_CNCC5_ATAC_Rep2_mem_srt_noMT_q10_rmdup_peaks_peak_14032
chr12	107954114	107954276	19_CNCC5_ATAC_Rep2_mem_srt_noMT_q10_rmdup_peaks_peak_14040
chr12	108029003	108029221	19_CNCC5_ATAC_Rep2_mem_srt_noMT_q10_rmdup_peaks_peak_14043
chr12	108154747	108154829	19_CNCC5_ATAC_Rep2_mem_srt_noMT_q10_rmdup_peaks_peak_14047
chr12	108567015	108567189	19_CNCC5_ATAC_Rep2_mem_srt_noMT_q10_rmdup_peaks_peak_14065
chr12	110682743	110682916	19_CNCC5_ATAC_Rep2_mem_srt_noMT_q10_rmdup_peaks_peak_14132
chr12	110841337	110841583	19_CNCC5_ATAC_Rep2_mem_srt_noMT_q10_rmdup_peaks_peak_14134
chr12	110869492	110869583	19_CNCC5_ATAC_Rep2_mem_srt_noMT_q10_rmdup_peaks_peak_14135
chr12	111332300	111332550	19_CNCC5_ATAC_Rep2_mem_srt_noMT_q10_rmdup_peaks_peak_14152
chr12	113022180	113022304	19_CNCC5_ATAC_Rep2_mem_srt_noMT_q10_rmdup_peaks_peak_14191
chr12	113285790	113286008	19_CNCC5_ATAC_Rep2_mem_srt_noMT_q10_rmdup_peaks_peak_14200
chr12	113530695	113530970	19_CNCC5_ATAC_Rep2_mem_srt_noMT_q10_rmdup_peaks_peak_14206
chr12	113860084	113860345	19_CNCC5_ATAC_Rep2_mem_srt_noMT_q10_rmdup_peaks_peak_14230
chr12	114256700	114257012	19_CNCC5_ATAC_Rep2_mem_srt_noMT_q10_rmdup_peaks_peak_14247
chr12	114793747	114793867	19_CNCC5_ATAC_Rep2_mem_srt_noMT_q10_rmdup_peaks_peak_14265
chr12	114946510	114946583	19_CNCC5_ATAC_Rep2_mem_srt_noMT_q10_rmdup_peaks_peak_14268
chr12	117197638	117197878	19_CNCC5_ATAC_Rep2_mem_srt_noMT_q10_rmdup_peaks_peak_14312
chr12	117301221	117301315	19_CNCC5_ATAC_Rep2_mem_srt_noMT_q10_rmdup_peaks_peak_14315
chr12	117314172	117314432	19_CNCC5_ATAC_Rep2_mem_srt_noMT_q10_rmdup_peaks_peak_14316
chr12	117556731	117556804	19_CNCC5_ATAC_Rep2_mem_srt_noMT_q10_rmdup_peaks_peak_14325
chr12	119499148	119499277	19_CNCC5_ATAC_Rep2_mem_srt_noMT_q10_rmdup_peaks_peak_14366
chr12	119534674	119534782	19_CNCC5_ATAC_Rep2_mem_srt_noMT_q10_rmdup_peaks_peak_14368
chr12	119592284	119592585	19_CNCC5_ATAC_Rep2_mem_srt_noMT_q10_rmdup_peaks_peak_14370
chr12	121260712	121260972	19_CNCC5_ATAC_Rep2_mem_srt_noMT_q10_rmdup_peaks_peak_14440
chr12	121676552	121676631	19_CNCC5_ATAC_Rep2_mem_srt_noMT_q10_rmdup_peaks_peak_14456
chr12	122240895	122241051	19_CNCC5_ATAC_Rep2_mem_srt_noMT_q10_rmdup_peaks_peak_14482
chr12	122439457	122439831	19_CNCC5_ATAC_Rep2_mem_srt_noMT_q10_rmdup_peaks_peak_14489
chr12	122906720	122906831	19_CNCC5_ATAC_Rep2_mem_srt_noMT_q10_rmdup_peaks_peak_14507
chr12	123942718	123943069	19_CNCC5_ATAC_Rep2_mem_srt_noMT_q10_rmdup_peaks_peak_14535
chr12	123973113	123973272	19_CNCC5_ATAC_Rep2_mem_srt_noMT_q10_rmdup_peaks_peak_14536
chr12	124538549	124538622	19_CNCC5_ATAC_Rep2_mem_srt_noMT_q10_rmdup_peaks_peak_14552
chr12	125412318	125412563	19_CNCC5_ATAC_Rep2_mem_srt_noMT_q10_rmdup_peaks_peak_14585
chr12	125534127	125534325	19_CNCC5_ATAC_Rep2_mem_srt_noMT_q10_rmdup_peaks_peak_14590
chr12	131703088	131703177	19_CNCC5_ATAC_Rep2_mem_srt_noMT_q10_rmdup_peaks_peak_14629
chr12	132208156	132208335	19_CNCC5_ATAC_Rep2_mem_srt_noMT_q10_rmdup_peaks_peak_14642
chr12	132851752	132852006	19_CNCC5_ATAC_Rep2_mem_srt_noMT_q10_rmdup_peaks_peak_14661
chr13	20357081	20357225	19_CNCC5_ATAC_Rep2_mem_srt_noMT_q10_rmdup_peaks_peak_14686
chr13	20531541	20531652	19_CNCC5_ATAC_Rep2_mem_srt_noMT_q10_rmdup_peaks_peak_14690
chr13	20693362	20693498	19_CNCC5_ATAC_Rep2_mem_srt_noMT_q10_rmdup_peaks_peak_14694
chr13	21816486	21816584	19_CNCC5_ATAC_Rep2_mem_srt_noMT_q10_rmdup_peaks_peak_14720
chr13	22033619	22033711	19_CNCC5_ATAC_Rep2_mem_srt_noMT_q10_rmdup_peaks_peak_14727
chr13	22944104	22944257	19_CNCC5_ATAC_Rep2_mem_srt_noMT_q10_rmdup_peaks_peak_14737
chr13	23422795	23422907	19_CNCC5_ATAC_Rep2_mem_srt_noMT_q10_rmdup_peaks_peak_14739
chr13	23733467	23733547	19_CNCC5_ATAC_Rep2_mem_srt_noMT_q10_rmdup_peaks_peak_14743
chr13	24007335	24007579	19_CNCC5_ATAC_Rep2_mem_srt_noMT_q10_rmdup_peaks_peak_14746
chr13	24023595	24023742	19_CNCC5_ATAC_Rep2_mem_srt_noMT_q10_rmdup_peaks_peak_14747
chr13	24040559	24040689	19_CNCC5_ATAC_Rep2_mem_srt_noMT_q10_rmdup_peaks_peak_14748
chr13	24082180	24082309	19_CNCC5_ATAC_Rep2_mem_srt_noMT_q10_rmdup_peaks_peak_14750
chr13	24290122	24290198	19_CNCC5_ATAC_Rep2_mem_srt_noMT_q10_rmdup_peaks_peak_14759
chr13	24627679	24627799	19_CNCC5_ATAC_Rep2_mem_srt_noMT_q10_rmdup_peaks_peak_14768
chr13	25115149	25115313	19_CNCC5_ATAC_Rep2_mem_srt_noMT_q10_rmdup_peaks_peak_14777
chr13	25506007	25506165	19_CNCC5_ATAC_Rep2_mem_srt_noMT_q10_rmdup_peaks_peak_14788
chr13	25542542	25542716	19_CNCC5_ATAC_Rep2_mem_srt_noMT_q10_rmdup_peaks_peak_14789
chr13	25711173	25711301	19_CNCC5_ATAC_Rep2_mem_srt_noMT_q10_rmdup_peaks_peak_14797
chr13	25728043	25728137	19_CNCC5_ATAC_Rep2_mem_srt_noMT_q10_rmdup_peaks_peak_14798
chr13	26554456	26554713	19_CNCC5_ATAC_Rep2_mem_srt_noMT_q10_rmdup_peaks_peak_14812
chr13	27447118	27447191	19_CNCC5_ATAC_Rep2_mem_srt_noMT_q10_rmdup_peaks_peak_14828
chr13	28350170	28350337	19_CNCC5_ATAC_Rep2_mem_srt_noMT_q10_rmdup_peaks_peak_14857
chr13	28597083	28597209	19_CNCC5_ATAC_Rep2_mem_srt_noMT_q10_rmdup_peaks_peak_14872
chr13	28898509	28898624	19_CNCC5_ATAC_Rep2_mem_srt_noMT_q10_rmdup_peaks_peak_14882
chr13	29003866	29004189	19_CNCC5_ATAC_Rep2_mem_srt_noMT_q10_rmdup_peaks_peak_14883
chr13	29069703	29069845	19_CNCC5_ATAC_Rep2_mem_srt_noMT_q10_rmdup_peaks_peak_14886
chr13	30969441	30969588	19_CNCC5_ATAC_Rep2_mem_srt_noMT_q10_rmdup_peaks_peak_14924
chr13	31467249	31467347	19_CNCC5_ATAC_Rep2_mem_srt_noMT_q10_rmdup_peaks_peak_14945
chr13	32717110	32717212	19_CNCC5_ATAC_Rep2_mem_srt_noMT_q10_rmdup_peaks_peak_14963
chr13	33674137	33674274	19_CNCC5_ATAC_Rep2_mem_srt_noMT_q10_rmdup_peaks_peak_14988
chr13	34184676	34184851	19_CNCC5_ATAC_Rep2_mem_srt_noMT_q10_rmdup_peaks_peak_15003
chr13	35213071	35213278	19_CNCC5_ATAC_Rep2_mem_srt_noMT_q10_rmdup_peaks_peak_15010
chr13	35516379	35516678	19_CNCC5_ATAC_Rep2_mem_srt_noMT_q10_rmdup_peaks_peak_15018
chr13	36559330	36559438	19_CNCC5_ATAC_Rep2_mem_srt_noMT_q10_rmdup_peaks_peak_15032
chr13	36704769	36705020	19_CNCC5_ATAC_Rep2_mem_srt_noMT_q10_rmdup_peaks_peak_15034
chr13	36994653	36994885	19_CNCC5_ATAC_Rep2_mem_srt_noMT_q10_rmdup_peaks_peak_15041
chr13	37432467	37432553	19_CNCC5_ATAC_Rep2_mem_srt_noMT_q10_rmdup_peaks_peak_15052
chr13	37446870	37446969	19_CNCC5_ATAC_Rep2_mem_srt_noMT_q10_rmdup_peaks_peak_15053
chr13	37988939	37989133	19_CNCC5_ATAC_Rep2_mem_srt_noMT_q10_rmdup_peaks_peak_15062
chr13	38517201	38517398	19_CNCC5_ATAC_Rep2_mem_srt_noMT_q10_rmdup_peaks_peak_15067
chr13	38785137	38785270	19_CNCC5_ATAC_Rep2_mem_srt_noMT_q10_rmdup_peaks_peak_15069
chr13	39377839	39377912	19_CNCC5_ATAC_Rep2_mem_srt_noMT_q10_rmdup_peaks_peak_15080
chr13	39474446	39474565	19_CNCC5_ATAC_Rep2_mem_srt_noMT_q10_rmdup_peaks_peak_15082
chr13	40006507	40006580	19_CNCC5_ATAC_Rep2_mem_srt_noMT_q10_rmdup_peaks_peak_15095
chr13	41548940	41549076	19_CNCC5_ATAC_Rep2_mem_srt_noMT_q10_rmdup_peaks_peak_15132
chr13	41660073	41660434	19_CNCC5_ATAC_Rep2_mem_srt_noMT_q10_rmdup_peaks_peak_15137
chr13	41681898	41682038	19_CNCC5_ATAC_Rep2_mem_srt_noMT_q10_rmdup_peaks_peak_15139
chr13	42242396	42242590	19_CNCC5_ATAC_Rep2_mem_srt_noMT_q10_rmdup_peaks_peak_15148
chr13	42356352	42356503	19_CNCC5_ATAC_Rep2_mem_srt_noMT_q10_rmdup_peaks_peak_15149
chr13	42703321	42703394	19_CNCC5_ATAC_Rep2_mem_srt_noMT_q10_rmdup_peaks_peak_15160
chr13	43543768	43543915	19_CNCC5_ATAC_Rep2_mem_srt_noMT_q10_rmdup_peaks_peak_15170
chr13	43646145	43646241	19_CNCC5_ATAC_Rep2_mem_srt_noMT_q10_rmdup_peaks_peak_15176
chr13	43715224	43715474	19_CNCC5_ATAC_Rep2_mem_srt_noMT_q10_rmdup_peaks_peak_15180
chr13	44360157	44360385	19_CNCC5_ATAC_Rep2_mem_srt_noMT_q10_rmdup_peaks_peak_15186
chr13	44714461	44714597	19_CNCC5_ATAC_Rep2_mem_srt_noMT_q10_rmdup_peaks_peak_15191
chr13	44881000	44881192	19_CNCC5_ATAC_Rep2_mem_srt_noMT_q10_rmdup_peaks_peak_15194
chr13	45011203	45011444	19_CNCC5_ATAC_Rep2_mem_srt_noMT_q10_rmdup_peaks_peak_15199
chr13	45091012	45091176	19_CNCC5_ATAC_Rep2_mem_srt_noMT_q10_rmdup_peaks_peak_15201
chr13	45165564	45165717	19_CNCC5_ATAC_Rep2_mem_srt_noMT_q10_rmdup_peaks_peak_15205
chr13	45451194	45451318	19_CNCC5_ATAC_Rep2_mem_srt_noMT_q10_rmdup_peaks_peak_15210
chr13	45855280	45855423	19_CNCC5_ATAC_Rep2_mem_srt_noMT_q10_rmdup_peaks_peak_15219
chr13	46039279	46039553	19_CNCC5_ATAC_Rep2_mem_srt_noMT_q10_rmdup_peaks_peak_15228
chr13	46279407	46279637	19_CNCC5_ATAC_Rep2_mem_srt_noMT_q10_rmdup_peaks_peak_15234
chr13	46381766	46381923	19_CNCC5_ATAC_Rep2_mem_srt_noMT_q10_rmdup_peaks_peak_15237
chr13	47686802	47686921	19_CNCC5_ATAC_Rep2_mem_srt_noMT_q10_rmdup_peaks_peak_15263
chr13	50422226	50422358	19_CNCC5_ATAC_Rep2_mem_srt_noMT_q10_rmdup_peaks_peak_15323
chr13	50656781	50656955	19_CNCC5_ATAC_Rep2_mem_srt_noMT_q10_rmdup_peaks_peak_15334
chr13	50783152	50783300	19_CNCC5_ATAC_Rep2_mem_srt_noMT_q10_rmdup_peaks_peak_15338
chr13	50856271	50856423	19_CNCC5_ATAC_Rep2_mem_srt_noMT_q10_rmdup_peaks_peak_15339
chr13	51375309	51375510	19_CNCC5_ATAC_Rep2_mem_srt_noMT_q10_rmdup_peaks_peak_15344
chr13	51417866	51417939	19_CNCC5_ATAC_Rep2_mem_srt_noMT_q10_rmdup_peaks_peak_15347
chr13	51700046	51700153	19_CNCC5_ATAC_Rep2_mem_srt_noMT_q10_rmdup_peaks_peak_15358
chr13	51886177	51886423	19_CNCC5_ATAC_Rep2_mem_srt_noMT_q10_rmdup_peaks_peak_15364
chr13	52027512	52027827	19_CNCC5_ATAC_Rep2_mem_srt_noMT_q10_rmdup_peaks_peak_15368
chr13	52123345	52123504	19_CNCC5_ATAC_Rep2_mem_srt_noMT_q10_rmdup_peaks_peak_15369
chr13	52248500	52248662	19_CNCC5_ATAC_Rep2_mem_srt_noMT_q10_rmdup_peaks_peak_15374
chr13	52375786	52375978	19_CNCC5_ATAC_Rep2_mem_srt_noMT_q10_rmdup_peaks_peak_15378
chr13	53471382	53471554	19_CNCC5_ATAC_Rep2_mem_srt_noMT_q10_rmdup_peaks_peak_15409
chr13	53535515	53535588	19_CNCC5_ATAC_Rep2_mem_srt_noMT_q10_rmdup_peaks_peak_15415
chr13	55661318	55661511	19_CNCC5_ATAC_Rep2_mem_srt_noMT_q10_rmdup_peaks_peak_15444
chr13	56011369	56011580	19_CNCC5_ATAC_Rep2_mem_srt_noMT_q10_rmdup_peaks_peak_15447
chr13	56138485	56138717	19_CNCC5_ATAC_Rep2_mem_srt_noMT_q10_rmdup_peaks_peak_15448
chr13	56150502	56150675	19_CNCC5_ATAC_Rep2_mem_srt_noMT_q10_rmdup_peaks_peak_15449
chr13	56248204	56248312	19_CNCC5_ATAC_Rep2_mem_srt_noMT_q10_rmdup_peaks_peak_15451
chr13	59050492	59050612	19_CNCC5_ATAC_Rep2_mem_srt_noMT_q10_rmdup_peaks_peak_15468
chr13	60053146	60053339	19_CNCC5_ATAC_Rep2_mem_srt_noMT_q10_rmdup_peaks_peak_15484
chr13	60053900	60054108	19_CNCC5_ATAC_Rep2_mem_srt_noMT_q10_rmdup_peaks_peak_15485
chr13	60263258	60263462	19_CNCC5_ATAC_Rep2_mem_srt_noMT_q10_rmdup_peaks_peak_15491
chr13	60832594	60832711	19_CNCC5_ATAC_Rep2_mem_srt_noMT_q10_rmdup_peaks_peak_15499
chr13	61146602	61146782	19_CNCC5_ATAC_Rep2_mem_srt_noMT_q10_rmdup_peaks_peak_15507
chr13	61157743	61157850	19_CNCC5_ATAC_Rep2_mem_srt_noMT_q10_rmdup_peaks_peak_15508
chr13	61158603	61158706	19_CNCC5_ATAC_Rep2_mem_srt_noMT_q10_rmdup_peaks_peak_15509
chr13	61203340	61203556	19_CNCC5_ATAC_Rep2_mem_srt_noMT_q10_rmdup_peaks_peak_15513
chr13	61821805	61821908	19_CNCC5_ATAC_Rep2_mem_srt_noMT_q10_rmdup_peaks_peak_15520
chr13	62760088	62760234	19_CNCC5_ATAC_Rep2_mem_srt_noMT_q10_rmdup_peaks_peak_15532
chr13	62884163	62884351	19_CNCC5_ATAC_Rep2_mem_srt_noMT_q10_rmdup_peaks_peak_15533
chr13	63086447	63086688	19_CNCC5_ATAC_Rep2_mem_srt_noMT_q10_rmdup_peaks_peak_15536
chr13	65258905	65259098	19_CNCC5_ATAC_Rep2_mem_srt_noMT_q10_rmdup_peaks_peak_15543
chr13	67832797	67832977	19_CNCC5_ATAC_Rep2_mem_srt_noMT_q10_rmdup_peaks_peak_15558
chr13	68217923	68218003	19_CNCC5_ATAC_Rep2_mem_srt_noMT_q10_rmdup_peaks_peak_15563
chr13	69384936	69385074	19_CNCC5_ATAC_Rep2_mem_srt_noMT_q10_rmdup_peaks_peak_15567
chr13	70139725	70139833	19_CNCC5_ATAC_Rep2_mem_srt_noMT_q10_rmdup_peaks_peak_15571
chr13	70884989	70885095	19_CNCC5_ATAC_Rep2_mem_srt_noMT_q10_rmdup_peaks_peak_15575
chr13	70913937	70914208	19_CNCC5_ATAC_Rep2_mem_srt_noMT_q10_rmdup_peaks_peak_15576
chr13	71722601	71722792	19_CNCC5_ATAC_Rep2_mem_srt_noMT_q10_rmdup_peaks_peak_15585
chr13	71793225	71793378	19_CNCC5_ATAC_Rep2_mem_srt_noMT_q10_rmdup_peaks_peak_15586
chr13	73006242	73006364	19_CNCC5_ATAC_Rep2_mem_srt_noMT_q10_rmdup_peaks_peak_15605
chr13	74567909	74568049	19_CNCC5_ATAC_Rep2_mem_srt_noMT_q10_rmdup_peaks_peak_15626
chr13	74601014	74601155	19_CNCC5_ATAC_Rep2_mem_srt_noMT_q10_rmdup_peaks_peak_15627
chr13	74864628	74864775	19_CNCC5_ATAC_Rep2_mem_srt_noMT_q10_rmdup_peaks_peak_15635
chr13	75147944	75148017	19_CNCC5_ATAC_Rep2_mem_srt_noMT_q10_rmdup_peaks_peak_15639
chr13	75676265	75676391	19_CNCC5_ATAC_Rep2_mem_srt_noMT_q10_rmdup_peaks_peak_15645
chr13	75770031	75770156	19_CNCC5_ATAC_Rep2_mem_srt_noMT_q10_rmdup_peaks_peak_15647
chr13	76259569	76259657	19_CNCC5_ATAC_Rep2_mem_srt_noMT_q10_rmdup_peaks_peak_15659
chr13	76591067	76591167	19_CNCC5_ATAC_Rep2_mem_srt_noMT_q10_rmdup_peaks_peak_15664
chr13	77460443	77460586	19_CNCC5_ATAC_Rep2_mem_srt_noMT_q10_rmdup_peaks_peak_15673
chr13	77600400	77600584	19_CNCC5_ATAC_Rep2_mem_srt_noMT_q10_rmdup_peaks_peak_15677
chr13	78325834	78326132	19_CNCC5_ATAC_Rep2_mem_srt_noMT_q10_rmdup_peaks_peak_15690
chr13	79862612	79862738	19_CNCC5_ATAC_Rep2_mem_srt_noMT_q10_rmdup_peaks_peak_15713
chr13	80379609	80379722	19_CNCC5_ATAC_Rep2_mem_srt_noMT_q10_rmdup_peaks_peak_15724
chr13	80540855	80541073	19_CNCC5_ATAC_Rep2_mem_srt_noMT_q10_rmdup_peaks_peak_15726
chr13	81714915	81715183	19_CNCC5_ATAC_Rep2_mem_srt_noMT_q10_rmdup_peaks_peak_15742
chr13	82504245	82504376	19_CNCC5_ATAC_Rep2_mem_srt_noMT_q10_rmdup_peaks_peak_15749
chr13	82531278	82531477	19_CNCC5_ATAC_Rep2_mem_srt_noMT_q10_rmdup_peaks_peak_15750
chr13	82561482	82561596	19_CNCC5_ATAC_Rep2_mem_srt_noMT_q10_rmdup_peaks_peak_15751
chr13	82562043	82562163	19_CNCC5_ATAC_Rep2_mem_srt_noMT_q10_rmdup_peaks_peak_15752
chr13	83171995	83172219	19_CNCC5_ATAC_Rep2_mem_srt_noMT_q10_rmdup_peaks_peak_15754
chr13	83321586	83321720	19_CNCC5_ATAC_Rep2_mem_srt_noMT_q10_rmdup_peaks_peak_15756
chr13	83332269	83332510	19_CNCC5_ATAC_Rep2_mem_srt_noMT_q10_rmdup_peaks_peak_15757
chr13	86083231	86083358	19_CNCC5_ATAC_Rep2_mem_srt_noMT_q10_rmdup_peaks_peak_15773
chr13	87534523	87534731	19_CNCC5_ATAC_Rep2_mem_srt_noMT_q10_rmdup_peaks_peak_15780
chr13	89416493	89416566	19_CNCC5_ATAC_Rep2_mem_srt_noMT_q10_rmdup_peaks_peak_15797
chr13	91370024	91370121	19_CNCC5_ATAC_Rep2_mem_srt_noMT_q10_rmdup_peaks_peak_15802
chr13	91519694	91519826	19_CNCC5_ATAC_Rep2_mem_srt_noMT_q10_rmdup_peaks_peak_15803
chr13	91620912	91620996	19_CNCC5_ATAC_Rep2_mem_srt_noMT_q10_rmdup_peaks_peak_15804
chr13	91827344	91827423	19_CNCC5_ATAC_Rep2_mem_srt_noMT_q10_rmdup_peaks_peak_15805
chr13	92228958	92229090	19_CNCC5_ATAC_Rep2_mem_srt_noMT_q10_rmdup_peaks_peak_15814
chr13	93007648	93007749	19_CNCC5_ATAC_Rep2_mem_srt_noMT_q10_rmdup_peaks_peak_15823
chr13	93225824	93226007	19_CNCC5_ATAC_Rep2_mem_srt_noMT_q10_rmdup_peaks_peak_15825
chr13	93405141	93405242	19_CNCC5_ATAC_Rep2_mem_srt_noMT_q10_rmdup_peaks_peak_15827
chr13	94213953	94214150	19_CNCC5_ATAC_Rep2_mem_srt_noMT_q10_rmdup_peaks_peak_15837
chr13	94423625	94423794	19_CNCC5_ATAC_Rep2_mem_srt_noMT_q10_rmdup_peaks_peak_15840
chr13	95327311	95327451	19_CNCC5_ATAC_Rep2_mem_srt_noMT_q10_rmdup_peaks_peak_15859
chr13	95330233	95330325	19_CNCC5_ATAC_Rep2_mem_srt_noMT_q10_rmdup_peaks_peak_15860
chr13	95359160	95359287	19_CNCC5_ATAC_Rep2_mem_srt_noMT_q10_rmdup_peaks_peak_15862
chr13	95413813	95413886	19_CNCC5_ATAC_Rep2_mem_srt_noMT_q10_rmdup_peaks_peak_15865
chr13	95641043	95641178	19_CNCC5_ATAC_Rep2_mem_srt_noMT_q10_rmdup_peaks_peak_15872
chr13	95648787	95649063	19_CNCC5_ATAC_Rep2_mem_srt_noMT_q10_rmdup_peaks_peak_15873
chr13	95711674	95711782	19_CNCC5_ATAC_Rep2_mem_srt_noMT_q10_rmdup_peaks_peak_15876
chr13	96032923	96033189	19_CNCC5_ATAC_Rep2_mem_srt_noMT_q10_rmdup_peaks_peak_15881
chr13	96186172	96186287	19_CNCC5_ATAC_Rep2_mem_srt_noMT_q10_rmdup_peaks_peak_15887
chr13	96276399	96276540	19_CNCC5_ATAC_Rep2_mem_srt_noMT_q10_rmdup_peaks_peak_15891
chr13	96368607	96368741	19_CNCC5_ATAC_Rep2_mem_srt_noMT_q10_rmdup_peaks_peak_15894
chr13	96632910	96633026	19_CNCC5_ATAC_Rep2_mem_srt_noMT_q10_rmdup_peaks_peak_15898
chr13	96742279	96742397	19_CNCC5_ATAC_Rep2_mem_srt_noMT_q10_rmdup_peaks_peak_15901
chr13	96881652	96881850	19_CNCC5_ATAC_Rep2_mem_srt_noMT_q10_rmdup_peaks_peak_15904
chr13	97551229	97551467	19_CNCC5_ATAC_Rep2_mem_srt_noMT_q10_rmdup_peaks_peak_15910
chr13	97762283	97762473	19_CNCC5_ATAC_Rep2_mem_srt_noMT_q10_rmdup_peaks_peak_15913
chr13	98995923	98995999	19_CNCC5_ATAC_Rep2_mem_srt_noMT_q10_rmdup_peaks_peak_15943
chr13	99486640	99486713	19_CNCC5_ATAC_Rep2_mem_srt_noMT_q10_rmdup_peaks_peak_15958
chr13	100227726	100227909	19_CNCC5_ATAC_Rep2_mem_srt_noMT_q10_rmdup_peaks_peak_15981
chr13	100258914	100259114	19_CNCC5_ATAC_Rep2_mem_srt_noMT_q10_rmdup_peaks_peak_15985
chr13	100266906	100267015	19_CNCC5_ATAC_Rep2_mem_srt_noMT_q10_rmdup_peaks_peak_15986
chr13	100343174	100343300	19_CNCC5_ATAC_Rep2_mem_srt_noMT_q10_rmdup_peaks_peak_15990
chr13	100827752	100827986	19_CNCC5_ATAC_Rep2_mem_srt_noMT_q10_rmdup_peaks_peak_16017
chr13	100847904	100848186	19_CNCC5_ATAC_Rep2_mem_srt_noMT_q10_rmdup_peaks_peak_16018
chr13	101033992	101034323	19_CNCC5_ATAC_Rep2_mem_srt_noMT_q10_rmdup_peaks_peak_16020
chr13	101113904	101114294	19_CNCC5_ATAC_Rep2_mem_srt_noMT_q10_rmdup_peaks_peak_16022
chr13	101225413	101225539	19_CNCC5_ATAC_Rep2_mem_srt_noMT_q10_rmdup_peaks_peak_16029
chr13	102438366	102438483	19_CNCC5_ATAC_Rep2_mem_srt_noMT_q10_rmdup_peaks_peak_16045
chr13	102520017	102520104	19_CNCC5_ATAC_Rep2_mem_srt_noMT_q10_rmdup_peaks_peak_16046
chr13	102594501	102594663	19_CNCC5_ATAC_Rep2_mem_srt_noMT_q10_rmdup_peaks_peak_16050
chr13	102743639	102743855	19_CNCC5_ATAC_Rep2_mem_srt_noMT_q10_rmdup_peaks_peak_16053
chr13	103792742	103792880	19_CNCC5_ATAC_Rep2_mem_srt_noMT_q10_rmdup_peaks_peak_16075
chr13	104168468	104168628	19_CNCC5_ATAC_Rep2_mem_srt_noMT_q10_rmdup_peaks_peak_16084
chr13	104346496	104346626	19_CNCC5_ATAC_Rep2_mem_srt_noMT_q10_rmdup_peaks_peak_16089
chr13	104518512	104518658	19_CNCC5_ATAC_Rep2_mem_srt_noMT_q10_rmdup_peaks_peak_16090
chr13	104796454	104796636	19_CNCC5_ATAC_Rep2_mem_srt_noMT_q10_rmdup_peaks_peak_16092
chr13	105524579	105524792	19_CNCC5_ATAC_Rep2_mem_srt_noMT_q10_rmdup_peaks_peak_16096
chr13	105854854	105854977	19_CNCC5_ATAC_Rep2_mem_srt_noMT_q10_rmdup_peaks_peak_16097
chr13	106118921	106119013	19_CNCC5_ATAC_Rep2_mem_srt_noMT_q10_rmdup_peaks_peak_16100
chr13	106425741	106425882	19_CNCC5_ATAC_Rep2_mem_srt_noMT_q10_rmdup_peaks_peak_16101
chr13	106634705	106634833	19_CNCC5_ATAC_Rep2_mem_srt_noMT_q10_rmdup_peaks_peak_16106
chr13	107638570	107638717	19_CNCC5_ATAC_Rep2_mem_srt_noMT_q10_rmdup_peaks_peak_16133
chr13	107857720	107857900	19_CNCC5_ATAC_Rep2_mem_srt_noMT_q10_rmdup_peaks_peak_16135
chr13	108233470	108233675	19_CNCC5_ATAC_Rep2_mem_srt_noMT_q10_rmdup_peaks_peak_16144
chr13	108470155	108470364	19_CNCC5_ATAC_Rep2_mem_srt_noMT_q10_rmdup_peaks_peak_16146
chr13	108485039	108485173	19_CNCC5_ATAC_Rep2_mem_srt_noMT_q10_rmdup_peaks_peak_16147
chr13	109160752	109160881	19_CNCC5_ATAC_Rep2_mem_srt_noMT_q10_rmdup_peaks_peak_16156
chr13	109246693	109246767	19_CNCC5_ATAC_Rep2_mem_srt_noMT_q10_rmdup_peaks_peak_16157
chr13	109430597	109430694	19_CNCC5_ATAC_Rep2_mem_srt_noMT_q10_rmdup_peaks_peak_16162
chr13	109663411	109663484	19_CNCC5_ATAC_Rep2_mem_srt_noMT_q10_rmdup_peaks_peak_16164
chr13	110064881	110065136	19_CNCC5_ATAC_Rep2_mem_srt_noMT_q10_rmdup_peaks_peak_16169
chr13	110726439	110726609	19_CNCC5_ATAC_Rep2_mem_srt_noMT_q10_rmdup_peaks_peak_16182
chr13	110761384	110761498	19_CNCC5_ATAC_Rep2_mem_srt_noMT_q10_rmdup_peaks_peak_16184
chr13	111213540	111213833	19_CNCC5_ATAC_Rep2_mem_srt_noMT_q10_rmdup_peaks_peak_16202
chr13	111267765	111267926	19_CNCC5_ATAC_Rep2_mem_srt_noMT_q10_rmdup_peaks_peak_16205
chr13	111864723	111864823	19_CNCC5_ATAC_Rep2_mem_srt_noMT_q10_rmdup_peaks_peak_16222
chr13	112011716	112011802	19_CNCC5_ATAC_Rep2_mem_srt_noMT_q10_rmdup_peaks_peak_16227
chr13	112547580	112547655	19_CNCC5_ATAC_Rep2_mem_srt_noMT_q10_rmdup_peaks_peak_16238
chr13	112859321	112859427	19_CNCC5_ATAC_Rep2_mem_srt_noMT_q10_rmdup_peaks_peak_16246
chr13	113598113	113598205	19_CNCC5_ATAC_Rep2_mem_srt_noMT_q10_rmdup_peaks_peak_16271
chr13	114186572	114186784	19_CNCC5_ATAC_Rep2_mem_srt_noMT_q10_rmdup_peaks_peak_16292
chr14	21101206	21101445	19_CNCC5_ATAC_Rep2_mem_srt_noMT_q10_rmdup_peaks_peak_16336
chr14	21249424	21249502	19_CNCC5_ATAC_Rep2_mem_srt_noMT_q10_rmdup_peaks_peak_16342
chr14	21575165	21575333	19_CNCC5_ATAC_Rep2_mem_srt_noMT_q10_rmdup_peaks_peak_16361
chr14	22293471	22293544	19_CNCC5_ATAC_Rep2_mem_srt_noMT_q10_rmdup_peaks_peak_16379
chr14	23911999	23912255	19_CNCC5_ATAC_Rep2_mem_srt_noMT_q10_rmdup_peaks_peak_16439
chr14	24101282	24101394	19_CNCC5_ATAC_Rep2_mem_srt_noMT_q10_rmdup_peaks_peak_16452
chr14	24482097	24482256	19_CNCC5_ATAC_Rep2_mem_srt_noMT_q10_rmdup_peaks_peak_16461
chr14	25148222	25148379	19_CNCC5_ATAC_Rep2_mem_srt_noMT_q10_rmdup_peaks_peak_16508
chr14	25159782	25159999	19_CNCC5_ATAC_Rep2_mem_srt_noMT_q10_rmdup_peaks_peak_16509
chr14	26633086	26633253	19_CNCC5_ATAC_Rep2_mem_srt_noMT_q10_rmdup_peaks_peak_16522
chr14	26731037	26731246	19_CNCC5_ATAC_Rep2_mem_srt_noMT_q10_rmdup_peaks_peak_16524
chr14	28590827	28591121	19_CNCC5_ATAC_Rep2_mem_srt_noMT_q10_rmdup_peaks_peak_16531
chr14	29130678	29130839	19_CNCC5_ATAC_Rep2_mem_srt_noMT_q10_rmdup_peaks_peak_16533
chr14	29237104	29237481	19_CNCC5_ATAC_Rep2_mem_srt_noMT_q10_rmdup_peaks_peak_16535
chr14	29243632	29243853	19_CNCC5_ATAC_Rep2_mem_srt_noMT_q10_rmdup_peaks_peak_16536
chr14	29254909	29255059	19_CNCC5_ATAC_Rep2_mem_srt_noMT_q10_rmdup_peaks_peak_16537
chr14	29554953	29555026	19_CNCC5_ATAC_Rep2_mem_srt_noMT_q10_rmdup_peaks_peak_16540
chr14	30844618	30844694	19_CNCC5_ATAC_Rep2_mem_srt_noMT_q10_rmdup_peaks_peak_16549
chr14	33029569	33029721	19_CNCC5_ATAC_Rep2_mem_srt_noMT_q10_rmdup_peaks_peak_16578
chr14	33402231	33402573	19_CNCC5_ATAC_Rep2_mem_srt_noMT_q10_rmdup_peaks_peak_16581
chr14	34081307	34081573	19_CNCC5_ATAC_Rep2_mem_srt_noMT_q10_rmdup_peaks_peak_16588
chr14	34529192	34529681	19_CNCC5_ATAC_Rep2_mem_srt_noMT_q10_rmdup_peaks_peak_16601
chr14	34697320	34697455	19_CNCC5_ATAC_Rep2_mem_srt_noMT_q10_rmdup_peaks_peak_16602
chr14	35162387	35162624	19_CNCC5_ATAC_Rep2_mem_srt_noMT_q10_rmdup_peaks_peak_16611
chr14	35810985	35811184	19_CNCC5_ATAC_Rep2_mem_srt_noMT_q10_rmdup_peaks_peak_16623
chr14	36027897	36028081	19_CNCC5_ATAC_Rep2_mem_srt_noMT_q10_rmdup_peaks_peak_16632
chr14	36574721	36574840	19_CNCC5_ATAC_Rep2_mem_srt_noMT_q10_rmdup_peaks_peak_16641
chr14	36750656	36750796	19_CNCC5_ATAC_Rep2_mem_srt_noMT_q10_rmdup_peaks_peak_16644
chr14	36843362	36843534	19_CNCC5_ATAC_Rep2_mem_srt_noMT_q10_rmdup_peaks_peak_16646
chr14	36892705	36892900	19_CNCC5_ATAC_Rep2_mem_srt_noMT_q10_rmdup_peaks_peak_16647
chr14	36994879	36995009	19_CNCC5_ATAC_Rep2_mem_srt_noMT_q10_rmdup_peaks_peak_16651
chr14	37059048	37059140	19_CNCC5_ATAC_Rep2_mem_srt_noMT_q10_rmdup_peaks_peak_16652
chr14	37117288	37117366	19_CNCC5_ATAC_Rep2_mem_srt_noMT_q10_rmdup_peaks_peak_16653
chr14	38069243	38069338	19_CNCC5_ATAC_Rep2_mem_srt_noMT_q10_rmdup_peaks_peak_16669
chr14	38875139	38875265	19_CNCC5_ATAC_Rep2_mem_srt_noMT_q10_rmdup_peaks_peak_16677
chr14	39700963	39701110	19_CNCC5_ATAC_Rep2_mem_srt_noMT_q10_rmdup_peaks_peak_16692
chr14	39937224	39937376	19_CNCC5_ATAC_Rep2_mem_srt_noMT_q10_rmdup_peaks_peak_16698
chr14	39957835	39958155	19_CNCC5_ATAC_Rep2_mem_srt_noMT_q10_rmdup_peaks_peak_16700
chr14	44224015	44224459	19_CNCC5_ATAC_Rep2_mem_srt_noMT_q10_rmdup_peaks_peak_16713
chr14	45289527	45289600	19_CNCC5_ATAC_Rep2_mem_srt_noMT_q10_rmdup_peaks_peak_16715
chr14	45737867	45737950	19_CNCC5_ATAC_Rep2_mem_srt_noMT_q10_rmdup_peaks_peak_16724
chr14	45996479	45996715	19_CNCC5_ATAC_Rep2_mem_srt_noMT_q10_rmdup_peaks_peak_16727
chr14	46503563	46503774	19_CNCC5_ATAC_Rep2_mem_srt_noMT_q10_rmdup_peaks_peak_16734
chr14	48480756	48480941	19_CNCC5_ATAC_Rep2_mem_srt_noMT_q10_rmdup_peaks_peak_16744
chr14	49761579	49761767	19_CNCC5_ATAC_Rep2_mem_srt_noMT_q10_rmdup_peaks_peak_16756
chr14	50319554	50319836	19_CNCC5_ATAC_Rep2_mem_srt_noMT_q10_rmdup_peaks_peak_16767
chr14	51244724	51244807	19_CNCC5_ATAC_Rep2_mem_srt_noMT_q10_rmdup_peaks_peak_16791
chr14	52313393	52313773	19_CNCC5_ATAC_Rep2_mem_srt_noMT_q10_rmdup_peaks_peak_16812
chr14	52591563	52591706	19_CNCC5_ATAC_Rep2_mem_srt_noMT_q10_rmdup_peaks_peak_16821
chr14	54130529	54130742	19_CNCC5_ATAC_Rep2_mem_srt_noMT_q10_rmdup_peaks_peak_16857
chr14	54758044	54758415	19_CNCC5_ATAC_Rep2_mem_srt_noMT_q10_rmdup_peaks_peak_16866
chr14	55259124	55259281	19_CNCC5_ATAC_Rep2_mem_srt_noMT_q10_rmdup_peaks_peak_16889
chr14	55738737	55738871	19_CNCC5_ATAC_Rep2_mem_srt_noMT_q10_rmdup_peaks_peak_16908
chr14	55773837	55773933	19_CNCC5_ATAC_Rep2_mem_srt_noMT_q10_rmdup_peaks_peak_16909
chr14	56331637	56331917	19_CNCC5_ATAC_Rep2_mem_srt_noMT_q10_rmdup_peaks_peak_16920
chr14	57386048	57386223	19_CNCC5_ATAC_Rep2_mem_srt_noMT_q10_rmdup_peaks_peak_16946
chr14	57496448	57496562	19_CNCC5_ATAC_Rep2_mem_srt_noMT_q10_rmdup_peaks_peak_16948
chr14	59092323	59092420	19_CNCC5_ATAC_Rep2_mem_srt_noMT_q10_rmdup_peaks_peak_16977
chr14	59495353	59495564	19_CNCC5_ATAC_Rep2_mem_srt_noMT_q10_rmdup_peaks_peak_16986
chr14	59978777	59978963	19_CNCC5_ATAC_Rep2_mem_srt_noMT_q10_rmdup_peaks_peak_16998
chr14	60364537	60364772	19_CNCC5_ATAC_Rep2_mem_srt_noMT_q10_rmdup_peaks_peak_17008
chr14	60784380	60784686	19_CNCC5_ATAC_Rep2_mem_srt_noMT_q10_rmdup_peaks_peak_17016
chr14	60952700	60952836	19_CNCC5_ATAC_Rep2_mem_srt_noMT_q10_rmdup_peaks_peak_17022
chr14	62020903	62021047	19_CNCC5_ATAC_Rep2_mem_srt_noMT_q10_rmdup_peaks_peak_17059
chr14	62407456	62407661	19_CNCC5_ATAC_Rep2_mem_srt_noMT_q10_rmdup_peaks_peak_17071
chr14	63248076	63248338	19_CNCC5_ATAC_Rep2_mem_srt_noMT_q10_rmdup_peaks_peak_17083
chr14	64653247	64653425	19_CNCC5_ATAC_Rep2_mem_srt_noMT_q10_rmdup_peaks_peak_17104
chr14	64877232	64877409	19_CNCC5_ATAC_Rep2_mem_srt_noMT_q10_rmdup_peaks_peak_17114
chr14	65290045	65290320	19_CNCC5_ATAC_Rep2_mem_srt_noMT_q10_rmdup_peaks_peak_17133
chr14	65328788	65328897	19_CNCC5_ATAC_Rep2_mem_srt_noMT_q10_rmdup_peaks_peak_17134
chr14	65936365	65936438	19_CNCC5_ATAC_Rep2_mem_srt_noMT_q10_rmdup_peaks_peak_17154
chr14	65952355	65952564	19_CNCC5_ATAC_Rep2_mem_srt_noMT_q10_rmdup_peaks_peak_17156
chr14	66663533	66663606	19_CNCC5_ATAC_Rep2_mem_srt_noMT_q10_rmdup_peaks_peak_17166
chr14	68286375	68286567	19_CNCC5_ATAC_Rep2_mem_srt_noMT_q10_rmdup_peaks_peak_17195
chr14	68943742	68943892	19_CNCC5_ATAC_Rep2_mem_srt_noMT_q10_rmdup_peaks_peak_17215
chr14	69095064	69095188	19_CNCC5_ATAC_Rep2_mem_srt_noMT_q10_rmdup_peaks_peak_17221
chr14	69197654	69198044	19_CNCC5_ATAC_Rep2_mem_srt_noMT_q10_rmdup_peaks_peak_17222
chr14	70399181	70399327	19_CNCC5_ATAC_Rep2_mem_srt_noMT_q10_rmdup_peaks_peak_17281
chr14	70563704	70563786	19_CNCC5_ATAC_Rep2_mem_srt_noMT_q10_rmdup_peaks_peak_17289
chr14	72141926	72142083	19_CNCC5_ATAC_Rep2_mem_srt_noMT_q10_rmdup_peaks_peak_17317
chr14	73263762	73263959	19_CNCC5_ATAC_Rep2_mem_srt_noMT_q10_rmdup_peaks_peak_17331
chr14	73429753	73429826	19_CNCC5_ATAC_Rep2_mem_srt_noMT_q10_rmdup_peaks_peak_17338
chr14	73702345	73702479	19_CNCC5_ATAC_Rep2_mem_srt_noMT_q10_rmdup_peaks_peak_17345
chr14	74195454	74195653	19_CNCC5_ATAC_Rep2_mem_srt_noMT_q10_rmdup_peaks_peak_17360
chr14	75762916	75762989	19_CNCC5_ATAC_Rep2_mem_srt_noMT_q10_rmdup_peaks_peak_17436
chr14	76120617	76120710	19_CNCC5_ATAC_Rep2_mem_srt_noMT_q10_rmdup_peaks_peak_17450
chr14	76605025	76605239	19_CNCC5_ATAC_Rep2_mem_srt_noMT_q10_rmdup_peaks_peak_17462
chr14	76734013	76734355	19_CNCC5_ATAC_Rep2_mem_srt_noMT_q10_rmdup_peaks_peak_17467
chr14	76842312	76842565	19_CNCC5_ATAC_Rep2_mem_srt_noMT_q10_rmdup_peaks_peak_17469
chr14	77379975	77380128	19_CNCC5_ATAC_Rep2_mem_srt_noMT_q10_rmdup_peaks_peak_17480
chr14	77391012	77391088	19_CNCC5_ATAC_Rep2_mem_srt_noMT_q10_rmdup_peaks_peak_17482
chr14	79105368	79105702	19_CNCC5_ATAC_Rep2_mem_srt_noMT_q10_rmdup_peaks_peak_17546
chr14	79191640	79191778	19_CNCC5_ATAC_Rep2_mem_srt_noMT_q10_rmdup_peaks_peak_17547
chr14	79844413	79844570	19_CNCC5_ATAC_Rep2_mem_srt_noMT_q10_rmdup_peaks_peak_17564
chr14	80522663	80522820	19_CNCC5_ATAC_Rep2_mem_srt_noMT_q10_rmdup_peaks_peak_17572
chr14	80669341	80669550	19_CNCC5_ATAC_Rep2_mem_srt_noMT_q10_rmdup_peaks_peak_17573
chr14	81393999	81394178	19_CNCC5_ATAC_Rep2_mem_srt_noMT_q10_rmdup_peaks_peak_17582
chr14	82027526	82027747	19_CNCC5_ATAC_Rep2_mem_srt_noMT_q10_rmdup_peaks_peak_17606
chr14	83417606	83417700	19_CNCC5_ATAC_Rep2_mem_srt_noMT_q10_rmdup_peaks_peak_17624
chr14	83600716	83600855	19_CNCC5_ATAC_Rep2_mem_srt_noMT_q10_rmdup_peaks_peak_17625
chr14	83695889	83696146	19_CNCC5_ATAC_Rep2_mem_srt_noMT_q10_rmdup_peaks_peak_17626
chr14	85645237	85645455	19_CNCC5_ATAC_Rep2_mem_srt_noMT_q10_rmdup_peaks_peak_17635
chr14	86012708	86013073	19_CNCC5_ATAC_Rep2_mem_srt_noMT_q10_rmdup_peaks_peak_17641
chr14	86373987	86374201	19_CNCC5_ATAC_Rep2_mem_srt_noMT_q10_rmdup_peaks_peak_17644
chr14	86504890	86504965	19_CNCC5_ATAC_Rep2_mem_srt_noMT_q10_rmdup_peaks_peak_17646
chr14	86704146	86704372	19_CNCC5_ATAC_Rep2_mem_srt_noMT_q10_rmdup_peaks_peak_17648
chr14	88082552	88082635	19_CNCC5_ATAC_Rep2_mem_srt_noMT_q10_rmdup_peaks_peak_17657
chr14	88211998	88212114	19_CNCC5_ATAC_Rep2_mem_srt_noMT_q10_rmdup_peaks_peak_17659
chr14	88271671	88271810	19_CNCC5_ATAC_Rep2_mem_srt_noMT_q10_rmdup_peaks_peak_17662
chr14	88655723	88655911	19_CNCC5_ATAC_Rep2_mem_srt_noMT_q10_rmdup_peaks_peak_17668
chr14	88737141	88737345	19_CNCC5_ATAC_Rep2_mem_srt_noMT_q10_rmdup_peaks_peak_17672
chr14	89588560	89588894	19_CNCC5_ATAC_Rep2_mem_srt_noMT_q10_rmdup_peaks_peak_17695
chr14	90096985	90097078	19_CNCC5_ATAC_Rep2_mem_srt_noMT_q10_rmdup_peaks_peak_17711
chr14	90240020	90240225	19_CNCC5_ATAC_Rep2_mem_srt_noMT_q10_rmdup_peaks_peak_17715
chr14	90976746	90976878	19_CNCC5_ATAC_Rep2_mem_srt_noMT_q10_rmdup_peaks_peak_17740
chr14	91071946	91072051	19_CNCC5_ATAC_Rep2_mem_srt_noMT_q10_rmdup_peaks_peak_17743
chr14	94952636	94952812	19_CNCC5_ATAC_Rep2_mem_srt_noMT_q10_rmdup_peaks_peak_17843
chr14	97492163	97492313	19_CNCC5_ATAC_Rep2_mem_srt_noMT_q10_rmdup_peaks_peak_17903
chr14	97845409	97845533	19_CNCC5_ATAC_Rep2_mem_srt_noMT_q10_rmdup_peaks_peak_17909
chr14	98314952	98315263	19_CNCC5_ATAC_Rep2_mem_srt_noMT_q10_rmdup_peaks_peak_17912
chr14	99502372	99502628	19_CNCC5_ATAC_Rep2_mem_srt_noMT_q10_rmdup_peaks_peak_17921
chr14	99584556	99584629	19_CNCC5_ATAC_Rep2_mem_srt_noMT_q10_rmdup_peaks_peak_17923
chr14	99712530	99712760	19_CNCC5_ATAC_Rep2_mem_srt_noMT_q10_rmdup_peaks_peak_17928
chr14	99927350	99927496	19_CNCC5_ATAC_Rep2_mem_srt_noMT_q10_rmdup_peaks_peak_17938
chr14	100428599	100428759	19_CNCC5_ATAC_Rep2_mem_srt_noMT_q10_rmdup_peaks_peak_17962
chr14	100844285	100844392	19_CNCC5_ATAC_Rep2_mem_srt_noMT_q10_rmdup_peaks_peak_17981
chr14	101231137	101231402	19_CNCC5_ATAC_Rep2_mem_srt_noMT_q10_rmdup_peaks_peak_17993
chr14	104909840	104909984	19_CNCC5_ATAC_Rep2_mem_srt_noMT_q10_rmdup_peaks_peak_18101
chr14	105628837	105629008	19_CNCC5_ATAC_Rep2_mem_srt_noMT_q10_rmdup_peaks_peak_18131
chr15	20546268	20546391	19_CNCC5_ATAC_Rep2_mem_srt_noMT_q10_rmdup_peaks_peak_18146
chr15	20546596	20546811	19_CNCC5_ATAC_Rep2_mem_srt_noMT_q10_rmdup_peaks_peak_18147
chr15	22919617	22919753	19_CNCC5_ATAC_Rep2_mem_srt_noMT_q10_rmdup_peaks_peak_18152
chr15	23115214	23115348	19_CNCC5_ATAC_Rep2_mem_srt_noMT_q10_rmdup_peaks_peak_18158
chr15	24105594	24105954	19_CNCC5_ATAC_Rep2_mem_srt_noMT_q10_rmdup_peaks_peak_18161
chr15	25144040	25144173	19_CNCC5_ATAC_Rep2_mem_srt_noMT_q10_rmdup_peaks_peak_18168
chr15	26487885	26488076	19_CNCC5_ATAC_Rep2_mem_srt_noMT_q10_rmdup_peaks_peak_18188
chr15	26874282	26874438	19_CNCC5_ATAC_Rep2_mem_srt_noMT_q10_rmdup_peaks_peak_18191
chr15	27016898	27016971	19_CNCC5_ATAC_Rep2_mem_srt_noMT_q10_rmdup_peaks_peak_18197
chr15	27084071	27084310	19_CNCC5_ATAC_Rep2_mem_srt_noMT_q10_rmdup_peaks_peak_18198
chr15	29638477	29638596	19_CNCC5_ATAC_Rep2_mem_srt_noMT_q10_rmdup_peaks_peak_18221
chr15	29949259	29949373	19_CNCC5_ATAC_Rep2_mem_srt_noMT_q10_rmdup_peaks_peak_18225
chr15	31296509	31296663	19_CNCC5_ATAC_Rep2_mem_srt_noMT_q10_rmdup_peaks_peak_18244
chr15	31563129	31563214	19_CNCC5_ATAC_Rep2_mem_srt_noMT_q10_rmdup_peaks_peak_18252
chr15	32943578	32943673	19_CNCC5_ATAC_Rep2_mem_srt_noMT_q10_rmdup_peaks_peak_18273
chr15	33314995	33315068	19_CNCC5_ATAC_Rep2_mem_srt_noMT_q10_rmdup_peaks_peak_18281
chr15	33601944	33602137	19_CNCC5_ATAC_Rep2_mem_srt_noMT_q10_rmdup_peaks_peak_18288
chr15	34127167	34127344	19_CNCC5_ATAC_Rep2_mem_srt_noMT_q10_rmdup_peaks_peak_18296
chr15	34875758	34875919	19_CNCC5_ATAC_Rep2_mem_srt_noMT_q10_rmdup_peaks_peak_18316
chr15	35000658	35000805	19_CNCC5_ATAC_Rep2_mem_srt_noMT_q10_rmdup_peaks_peak_18317
chr15	35312657	35312812	19_CNCC5_ATAC_Rep2_mem_srt_noMT_q10_rmdup_peaks_peak_18325
chr15	37189339	37189503	19_CNCC5_ATAC_Rep2_mem_srt_noMT_q10_rmdup_peaks_peak_18345
chr15	37190143	37190262	19_CNCC5_ATAC_Rep2_mem_srt_noMT_q10_rmdup_peaks_peak_18346
chr15	37387424	37387555	19_CNCC5_ATAC_Rep2_mem_srt_noMT_q10_rmdup_peaks_peak_18353
chr15	38732630	38732787	19_CNCC5_ATAC_Rep2_mem_srt_noMT_q10_rmdup_peaks_peak_18368
chr15	38746677	38746797	19_CNCC5_ATAC_Rep2_mem_srt_noMT_q10_rmdup_peaks_peak_18370
chr15	40343412	40343496	19_CNCC5_ATAC_Rep2_mem_srt_noMT_q10_rmdup_peaks_peak_18402
chr15	40361426	40361616	19_CNCC5_ATAC_Rep2_mem_srt_noMT_q10_rmdup_peaks_peak_18403
chr15	40531328	40531630	19_CNCC5_ATAC_Rep2_mem_srt_noMT_q10_rmdup_peaks_peak_18413
chr15	40619680	40619852	19_CNCC5_ATAC_Rep2_mem_srt_noMT_q10_rmdup_peaks_peak_18417
chr15	40846352	40846600	19_CNCC5_ATAC_Rep2_mem_srt_noMT_q10_rmdup_peaks_peak_18430
chr15	41151479	41151583	19_CNCC5_ATAC_Rep2_mem_srt_noMT_q10_rmdup_peaks_peak_18446
chr15	41166411	41166549	19_CNCC5_ATAC_Rep2_mem_srt_noMT_q10_rmdup_peaks_peak_18448
chr15	41953960	41954254	19_CNCC5_ATAC_Rep2_mem_srt_noMT_q10_rmdup_peaks_peak_18478
chr15	42471359	42471483	19_CNCC5_ATAC_Rep2_mem_srt_noMT_q10_rmdup_peaks_peak_18494
chr15	42876376	42876493	19_CNCC5_ATAC_Rep2_mem_srt_noMT_q10_rmdup_peaks_peak_18507
chr15	48034947	48035339	19_CNCC5_ATAC_Rep2_mem_srt_noMT_q10_rmdup_peaks_peak_18592
chr15	48153385	48153706	19_CNCC5_ATAC_Rep2_mem_srt_noMT_q10_rmdup_peaks_peak_18594
chr15	48483178	48483316	19_CNCC5_ATAC_Rep2_mem_srt_noMT_q10_rmdup_peaks_peak_18602
chr15	48610398	48610645	19_CNCC5_ATAC_Rep2_mem_srt_noMT_q10_rmdup_peaks_peak_18603
chr15	50978367	50978469	19_CNCC5_ATAC_Rep2_mem_srt_noMT_q10_rmdup_peaks_peak_18653
chr15	51485006	51485093	19_CNCC5_ATAC_Rep2_mem_srt_noMT_q10_rmdup_peaks_peak_18663
chr15	52944173	52944379	19_CNCC5_ATAC_Rep2_mem_srt_noMT_q10_rmdup_peaks_peak_18709
chr15	53037582	53038076	19_CNCC5_ATAC_Rep2_mem_srt_noMT_q10_rmdup_peaks_peak_18715
chr15	55616395	55616513	19_CNCC5_ATAC_Rep2_mem_srt_noMT_q10_rmdup_peaks_peak_18741
chr15	56066598	56066806	19_CNCC5_ATAC_Rep2_mem_srt_noMT_q10_rmdup_peaks_peak_18759
chr15	57598645	57599143	19_CNCC5_ATAC_Rep2_mem_srt_noMT_q10_rmdup_peaks_peak_18787
chr15	57770367	57770541	19_CNCC5_ATAC_Rep2_mem_srt_noMT_q10_rmdup_peaks_peak_18794
chr15	57852182	57852281	19_CNCC5_ATAC_Rep2_mem_srt_noMT_q10_rmdup_peaks_peak_18799
chr15	58676085	58676297	19_CNCC5_ATAC_Rep2_mem_srt_noMT_q10_rmdup_peaks_peak_18812
chr15	60233895	60234046	19_CNCC5_ATAC_Rep2_mem_srt_noMT_q10_rmdup_peaks_peak_18849
chr15	60935809	60936052	19_CNCC5_ATAC_Rep2_mem_srt_noMT_q10_rmdup_peaks_peak_18865
chr15	62599182	62599341	19_CNCC5_ATAC_Rep2_mem_srt_noMT_q10_rmdup_peaks_peak_18897
chr15	62608789	62608915	19_CNCC5_ATAC_Rep2_mem_srt_noMT_q10_rmdup_peaks_peak_18898
chr15	62682501	62682821	19_CNCC5_ATAC_Rep2_mem_srt_noMT_q10_rmdup_peaks_peak_18900
chr15	63729105	63729497	19_CNCC5_ATAC_Rep2_mem_srt_noMT_q10_rmdup_peaks_peak_18928
chr15	64265157	64265266	19_CNCC5_ATAC_Rep2_mem_srt_noMT_q10_rmdup_peaks_peak_18946
chr15	64722567	64722741	19_CNCC5_ATAC_Rep2_mem_srt_noMT_q10_rmdup_peaks_peak_18959
chr15	64926928	64927123	19_CNCC5_ATAC_Rep2_mem_srt_noMT_q10_rmdup_peaks_peak_18965
chr15	65094269	65094443	19_CNCC5_ATAC_Rep2_mem_srt_noMT_q10_rmdup_peaks_peak_18975
chr15	65426018	65426262	19_CNCC5_ATAC_Rep2_mem_srt_noMT_q10_rmdup_peaks_peak_18996
chr15	65657710	65657819	19_CNCC5_ATAC_Rep2_mem_srt_noMT_q10_rmdup_peaks_peak_19009
chr15	65677960	65678162	19_CNCC5_ATAC_Rep2_mem_srt_noMT_q10_rmdup_peaks_peak_19011
chr15	66470870	66471030	19_CNCC5_ATAC_Rep2_mem_srt_noMT_q10_rmdup_peaks_peak_19041
chr15	67749383	67749513	19_CNCC5_ATAC_Rep2_mem_srt_noMT_q10_rmdup_peaks_peak_19080
chr15	68958750	68959119	19_CNCC5_ATAC_Rep2_mem_srt_noMT_q10_rmdup_peaks_peak_19120
chr15	69366844	69367059	19_CNCC5_ATAC_Rep2_mem_srt_noMT_q10_rmdup_peaks_peak_19135
chr15	70283563	70283769	19_CNCC5_ATAC_Rep2_mem_srt_noMT_q10_rmdup_peaks_peak_19166
chr15	70798449	70798548	19_CNCC5_ATAC_Rep2_mem_srt_noMT_q10_rmdup_peaks_peak_19184
chr15	71487696	71487790	19_CNCC5_ATAC_Rep2_mem_srt_noMT_q10_rmdup_peaks_peak_19198
chr15	71904443	71904580	19_CNCC5_ATAC_Rep2_mem_srt_noMT_q10_rmdup_peaks_peak_19206
chr15	73969591	73969689	19_CNCC5_ATAC_Rep2_mem_srt_noMT_q10_rmdup_peaks_peak_19251
chr15	74726077	74726369	19_CNCC5_ATAC_Rep2_mem_srt_noMT_q10_rmdup_peaks_peak_19297
chr15	74782277	74782356	19_CNCC5_ATAC_Rep2_mem_srt_noMT_q10_rmdup_peaks_peak_19300
chr15	75487905	75488035	19_CNCC5_ATAC_Rep2_mem_srt_noMT_q10_rmdup_peaks_peak_19334
chr15	75568097	75568183	19_CNCC5_ATAC_Rep2_mem_srt_noMT_q10_rmdup_peaks_peak_19339
chr15	76622813	76622893	19_CNCC5_ATAC_Rep2_mem_srt_noMT_q10_rmdup_peaks_peak_19386
chr15	76668509	76668651	19_CNCC5_ATAC_Rep2_mem_srt_noMT_q10_rmdup_peaks_peak_19389
chr15	77789308	77789460	19_CNCC5_ATAC_Rep2_mem_srt_noMT_q10_rmdup_peaks_peak_19401
chr15	77926916	77927001	19_CNCC5_ATAC_Rep2_mem_srt_noMT_q10_rmdup_peaks_peak_19414
chr15	78151802	78151882	19_CNCC5_ATAC_Rep2_mem_srt_noMT_q10_rmdup_peaks_peak_19419
chr15	78162917	78163054	19_CNCC5_ATAC_Rep2_mem_srt_noMT_q10_rmdup_peaks_peak_19420
chr15	78195386	78195467	19_CNCC5_ATAC_Rep2_mem_srt_noMT_q10_rmdup_peaks_peak_19422
chr15	78200621	78200846	19_CNCC5_ATAC_Rep2_mem_srt_noMT_q10_rmdup_peaks_peak_19423
chr15	78219260	78219357	19_CNCC5_ATAC_Rep2_mem_srt_noMT_q10_rmdup_peaks_peak_19425
chr15	78469885	78469959	19_CNCC5_ATAC_Rep2_mem_srt_noMT_q10_rmdup_peaks_peak_19438
chr15	78623684	78623976	19_CNCC5_ATAC_Rep2_mem_srt_noMT_q10_rmdup_peaks_peak_19444
chr15	79030471	79030715	19_CNCC5_ATAC_Rep2_mem_srt_noMT_q10_rmdup_peaks_peak_19464
chr15	79272170	79272314	19_CNCC5_ATAC_Rep2_mem_srt_noMT_q10_rmdup_peaks_peak_19476
chr15	79352673	79352812	19_CNCC5_ATAC_Rep2_mem_srt_noMT_q10_rmdup_peaks_peak_19479
chr15	79576092	79576257	19_CNCC5_ATAC_Rep2_mem_srt_noMT_q10_rmdup_peaks_peak_19485
chr15	79743877	79744103	19_CNCC5_ATAC_Rep2_mem_srt_noMT_q10_rmdup_peaks_peak_19489
chr15	80325690	80325866	19_CNCC5_ATAC_Rep2_mem_srt_noMT_q10_rmdup_peaks_peak_19497
chr15	80465797	80465915	19_CNCC5_ATAC_Rep2_mem_srt_noMT_q10_rmdup_peaks_peak_19503
chr15	80766022	80766332	19_CNCC5_ATAC_Rep2_mem_srt_noMT_q10_rmdup_peaks_peak_19511
chr15	81207940	81208084	19_CNCC5_ATAC_Rep2_mem_srt_noMT_q10_rmdup_peaks_peak_19521
chr15	83878272	83878401	19_CNCC5_ATAC_Rep2_mem_srt_noMT_q10_rmdup_peaks_peak_19569
chr15	84181267	84181532	19_CNCC5_ATAC_Rep2_mem_srt_noMT_q10_rmdup_peaks_peak_19573
chr15	84506837	84506950	19_CNCC5_ATAC_Rep2_mem_srt_noMT_q10_rmdup_peaks_peak_19577
chr15	85113891	85114023	19_CNCC5_ATAC_Rep2_mem_srt_noMT_q10_rmdup_peaks_peak_19583
chr15	86666095	86666197	19_CNCC5_ATAC_Rep2_mem_srt_noMT_q10_rmdup_peaks_peak_19632
chr15	87459203	87459429	19_CNCC5_ATAC_Rep2_mem_srt_noMT_q10_rmdup_peaks_peak_19643
chr15	90283452	90283602	19_CNCC5_ATAC_Rep2_mem_srt_noMT_q10_rmdup_peaks_peak_19727
chr15	90994721	90994909	19_CNCC5_ATAC_Rep2_mem_srt_noMT_q10_rmdup_peaks_peak_19766
chr15	91120366	91120549	19_CNCC5_ATAC_Rep2_mem_srt_noMT_q10_rmdup_peaks_peak_19767
chr15	91445654	91445813	19_CNCC5_ATAC_Rep2_mem_srt_noMT_q10_rmdup_peaks_peak_19777
chr15	91593164	91593314	19_CNCC5_ATAC_Rep2_mem_srt_noMT_q10_rmdup_peaks_peak_19787
chr15	91768083	91768217	19_CNCC5_ATAC_Rep2_mem_srt_noMT_q10_rmdup_peaks_peak_19789
chr15	92748790	92748935	19_CNCC5_ATAC_Rep2_mem_srt_noMT_q10_rmdup_peaks_peak_19809
chr15	92769411	92769499	19_CNCC5_ATAC_Rep2_mem_srt_noMT_q10_rmdup_peaks_peak_19810
chr15	93187880	93188042	19_CNCC5_ATAC_Rep2_mem_srt_noMT_q10_rmdup_peaks_peak_19819
chr15	93905541	93905734	19_CNCC5_ATAC_Rep2_mem_srt_noMT_q10_rmdup_peaks_peak_19853
chr15	94444108	94444268	19_CNCC5_ATAC_Rep2_mem_srt_noMT_q10_rmdup_peaks_peak_19858
chr15	94831128	94831255	19_CNCC5_ATAC_Rep2_mem_srt_noMT_q10_rmdup_peaks_peak_19866
chr15	95830494	95830811	19_CNCC5_ATAC_Rep2_mem_srt_noMT_q10_rmdup_peaks_peak_19877
chr15	96631966	96632160	19_CNCC5_ATAC_Rep2_mem_srt_noMT_q10_rmdup_peaks_peak_19891
chr15	98964962	98965035	19_CNCC5_ATAC_Rep2_mem_srt_noMT_q10_rmdup_peaks_peak_19931
chr15	98971733	98971833	19_CNCC5_ATAC_Rep2_mem_srt_noMT_q10_rmdup_peaks_peak_19934
chr15	99191607	99191874	19_CNCC5_ATAC_Rep2_mem_srt_noMT_q10_rmdup_peaks_peak_19943
chr15	99343843	99344027	19_CNCC5_ATAC_Rep2_mem_srt_noMT_q10_rmdup_peaks_peak_19950
chr15	100889910	100890077	19_CNCC5_ATAC_Rep2_mem_srt_noMT_q10_rmdup_peaks_peak_19996
chr15	101001480	101001565	19_CNCC5_ATAC_Rep2_mem_srt_noMT_q10_rmdup_peaks_peak_20000
chr15	101175761	101175987	19_CNCC5_ATAC_Rep2_mem_srt_noMT_q10_rmdup_peaks_peak_20003
chr15	101966098	101966329	19_CNCC5_ATAC_Rep2_mem_srt_noMT_q10_rmdup_peaks_peak_20025
chr16	1458247	1458320	19_CNCC5_ATAC_Rep2_mem_srt_noMT_q10_rmdup_peaks_peak_20093
chr16	1859306	1859456	19_CNCC5_ATAC_Rep2_mem_srt_noMT_q10_rmdup_peaks_peak_20110
chr16	1922227	1922360	19_CNCC5_ATAC_Rep2_mem_srt_noMT_q10_rmdup_peaks_peak_20113
chr16	2228662	2228861	19_CNCC5_ATAC_Rep2_mem_srt_noMT_q10_rmdup_peaks_peak_20136
chr16	2720192	2720310	19_CNCC5_ATAC_Rep2_mem_srt_noMT_q10_rmdup_peaks_peak_20159
chr16	2977178	2977258	19_CNCC5_ATAC_Rep2_mem_srt_noMT_q10_rmdup_peaks_peak_20175
chr16	4294570	4294711	19_CNCC5_ATAC_Rep2_mem_srt_noMT_q10_rmdup_peaks_peak_20234
chr16	8617850	8617964	19_CNCC5_ATAC_Rep2_mem_srt_noMT_q10_rmdup_peaks_peak_20329
chr16	9232958	9233139	19_CNCC5_ATAC_Rep2_mem_srt_noMT_q10_rmdup_peaks_peak_20350
chr16	15083883	15084009	19_CNCC5_ATAC_Rep2_mem_srt_noMT_q10_rmdup_peaks_peak_20429
chr16	15116172	15116255	19_CNCC5_ATAC_Rep2_mem_srt_noMT_q10_rmdup_peaks_peak_20430
chr16	15248555	15248748	19_CNCC5_ATAC_Rep2_mem_srt_noMT_q10_rmdup_peaks_peak_20433
chr16	16874622	16874773	19_CNCC5_ATAC_Rep2_mem_srt_noMT_q10_rmdup_peaks_peak_20456
chr16	17381332	17381580	19_CNCC5_ATAC_Rep2_mem_srt_noMT_q10_rmdup_peaks_peak_20462
chr16	19016923	19017184	19_CNCC5_ATAC_Rep2_mem_srt_noMT_q10_rmdup_peaks_peak_20485
chr16	19872173	19872307	19_CNCC5_ATAC_Rep2_mem_srt_noMT_q10_rmdup_peaks_peak_20507
chr16	19873608	19873681	19_CNCC5_ATAC_Rep2_mem_srt_noMT_q10_rmdup_peaks_peak_20509
chr16	20311859	20312019	19_CNCC5_ATAC_Rep2_mem_srt_noMT_q10_rmdup_peaks_peak_20517
chr16	21595497	21595625	19_CNCC5_ATAC_Rep2_mem_srt_noMT_q10_rmdup_peaks_peak_20545
chr16	22981855	22982083	19_CNCC5_ATAC_Rep2_mem_srt_noMT_q10_rmdup_peaks_peak_20576
chr16	23798509	23798637	19_CNCC5_ATAC_Rep2_mem_srt_noMT_q10_rmdup_peaks_peak_20598
chr16	25236690	25236786	19_CNCC5_ATAC_Rep2_mem_srt_noMT_q10_rmdup_peaks_peak_20628
chr16	27121022	27121194	19_CNCC5_ATAC_Rep2_mem_srt_noMT_q10_rmdup_peaks_peak_20637
chr16	27367087	27367216	19_CNCC5_ATAC_Rep2_mem_srt_noMT_q10_rmdup_peaks_peak_20645
chr16	27878974	27879166	19_CNCC5_ATAC_Rep2_mem_srt_noMT_q10_rmdup_peaks_peak_20656
chr16	29239529	29239641	19_CNCC5_ATAC_Rep2_mem_srt_noMT_q10_rmdup_peaks_peak_20693
chr16	29874493	29874573	19_CNCC5_ATAC_Rep2_mem_srt_noMT_q10_rmdup_peaks_peak_20716
chr16	30389126	30389234	19_CNCC5_ATAC_Rep2_mem_srt_noMT_q10_rmdup_peaks_peak_20746
chr16	31053503	31053934	19_CNCC5_ATAC_Rep2_mem_srt_noMT_q10_rmdup_peaks_peak_20799
chr16	31499129	31499244	19_CNCC5_ATAC_Rep2_mem_srt_noMT_q10_rmdup_peaks_peak_20820
chr16	33241040	33241192	19_CNCC5_ATAC_Rep2_mem_srt_noMT_q10_rmdup_peaks_peak_20827
chr16	33974093	33974428	19_CNCC5_ATAC_Rep2_mem_srt_noMT_q10_rmdup_peaks_peak_20838
chr16	33974636	33974734	19_CNCC5_ATAC_Rep2_mem_srt_noMT_q10_rmdup_peaks_peak_20839
chr16	33975133	33975532	19_CNCC5_ATAC_Rep2_mem_srt_noMT_q10_rmdup_peaks_peak_20840
chr16	33975808	33975891	19_CNCC5_ATAC_Rep2_mem_srt_noMT_q10_rmdup_peaks_peak_20841
chr16	47071839	47071942	19_CNCC5_ATAC_Rep2_mem_srt_noMT_q10_rmdup_peaks_peak_20883
chr16	47178207	47178357	19_CNCC5_ATAC_Rep2_mem_srt_noMT_q10_rmdup_peaks_peak_20887
chr16	48657153	48657347	19_CNCC5_ATAC_Rep2_mem_srt_noMT_q10_rmdup_peaks_peak_20908
chr16	50055598	50055728	19_CNCC5_ATAC_Rep2_mem_srt_noMT_q10_rmdup_peaks_peak_20943
chr16	51578873	51578966	19_CNCC5_ATAC_Rep2_mem_srt_noMT_q10_rmdup_peaks_peak_20982
chr16	52299251	52299484	19_CNCC5_ATAC_Rep2_mem_srt_noMT_q10_rmdup_peaks_peak_20991
chr16	53468325	53468515	19_CNCC5_ATAC_Rep2_mem_srt_noMT_q10_rmdup_peaks_peak_21008
chr16	55357675	55357851	19_CNCC5_ATAC_Rep2_mem_srt_noMT_q10_rmdup_peaks_peak_21040
chr16	55978332	55978429	19_CNCC5_ATAC_Rep2_mem_srt_noMT_q10_rmdup_peaks_peak_21053
chr16	56000121	56000289	19_CNCC5_ATAC_Rep2_mem_srt_noMT_q10_rmdup_peaks_peak_21054
chr16	57562338	57562534	19_CNCC5_ATAC_Rep2_mem_srt_noMT_q10_rmdup_peaks_peak_21104
chr16	58035124	58035498	19_CNCC5_ATAC_Rep2_mem_srt_noMT_q10_rmdup_peaks_peak_21129
chr16	58131258	58131422	19_CNCC5_ATAC_Rep2_mem_srt_noMT_q10_rmdup_peaks_peak_21133
chr16	58333829	58333902	19_CNCC5_ATAC_Rep2_mem_srt_noMT_q10_rmdup_peaks_peak_21142
chr16	58529018	58529265	19_CNCC5_ATAC_Rep2_mem_srt_noMT_q10_rmdup_peaks_peak_21152
chr16	58896644	58896809	19_CNCC5_ATAC_Rep2_mem_srt_noMT_q10_rmdup_peaks_peak_21167
chr16	59204083	59204245	19_CNCC5_ATAC_Rep2_mem_srt_noMT_q10_rmdup_peaks_peak_21168
chr16	59373804	59374037	19_CNCC5_ATAC_Rep2_mem_srt_noMT_q10_rmdup_peaks_peak_21172
chr16	60670154	60670293	19_CNCC5_ATAC_Rep2_mem_srt_noMT_q10_rmdup_peaks_peak_21176
chr16	61870789	61870942	19_CNCC5_ATAC_Rep2_mem_srt_noMT_q10_rmdup_peaks_peak_21182
chr16	61991130	61991214	19_CNCC5_ATAC_Rep2_mem_srt_noMT_q10_rmdup_peaks_peak_21185
chr16	62247789	62247945	19_CNCC5_ATAC_Rep2_mem_srt_noMT_q10_rmdup_peaks_peak_21191
chr16	62259698	62259843	19_CNCC5_ATAC_Rep2_mem_srt_noMT_q10_rmdup_peaks_peak_21192
chr16	62439073	62439427	19_CNCC5_ATAC_Rep2_mem_srt_noMT_q10_rmdup_peaks_peak_21193
chr16	62442777	62442941	19_CNCC5_ATAC_Rep2_mem_srt_noMT_q10_rmdup_peaks_peak_21194
chr16	62699323	62699490	19_CNCC5_ATAC_Rep2_mem_srt_noMT_q10_rmdup_peaks_peak_21196
chr16	63662935	63663056	19_CNCC5_ATAC_Rep2_mem_srt_noMT_q10_rmdup_peaks_peak_21202
chr16	64015610	64015908	19_CNCC5_ATAC_Rep2_mem_srt_noMT_q10_rmdup_peaks_peak_21204
chr16	64649612	64649898	19_CNCC5_ATAC_Rep2_mem_srt_noMT_q10_rmdup_peaks_peak_21209
chr16	65017962	65018155	19_CNCC5_ATAC_Rep2_mem_srt_noMT_q10_rmdup_peaks_peak_21210
chr16	65352920	65353061	19_CNCC5_ATAC_Rep2_mem_srt_noMT_q10_rmdup_peaks_peak_21217
chr16	65557587	65557749	19_CNCC5_ATAC_Rep2_mem_srt_noMT_q10_rmdup_peaks_peak_21219
chr16	65610702	65610840	19_CNCC5_ATAC_Rep2_mem_srt_noMT_q10_rmdup_peaks_peak_21220
chr16	66060267	66060340	19_CNCC5_ATAC_Rep2_mem_srt_noMT_q10_rmdup_peaks_peak_21231
chr16	66304306	66304650	19_CNCC5_ATAC_Rep2_mem_srt_noMT_q10_rmdup_peaks_peak_21235
chr16	66349246	66349376	19_CNCC5_ATAC_Rep2_mem_srt_noMT_q10_rmdup_peaks_peak_21237
chr16	66478117	66478348	19_CNCC5_ATAC_Rep2_mem_srt_noMT_q10_rmdup_peaks_peak_21242
chr16	67062786	67062949	19_CNCC5_ATAC_Rep2_mem_srt_noMT_q10_rmdup_peaks_peak_21275
chr16	67233480	67233627	19_CNCC5_ATAC_Rep2_mem_srt_noMT_q10_rmdup_peaks_peak_21288
chr16	67891865	67891938	19_CNCC5_ATAC_Rep2_mem_srt_noMT_q10_rmdup_peaks_peak_21322
chr16	68324451	68324632	19_CNCC5_ATAC_Rep2_mem_srt_noMT_q10_rmdup_peaks_peak_21345
chr16	68544102	68544285	19_CNCC5_ATAC_Rep2_mem_srt_noMT_q10_rmdup_peaks_peak_21352
chr16	68678982	68679183	19_CNCC5_ATAC_Rep2_mem_srt_noMT_q10_rmdup_peaks_peak_21362
chr16	69432348	69432433	19_CNCC5_ATAC_Rep2_mem_srt_noMT_q10_rmdup_peaks_peak_21391
chr16	69796041	69796341	19_CNCC5_ATAC_Rep2_mem_srt_noMT_q10_rmdup_peaks_peak_21401
chr16	70148042	70148240	19_CNCC5_ATAC_Rep2_mem_srt_noMT_q10_rmdup_peaks_peak_21413
chr16	70504901	70504974	19_CNCC5_ATAC_Rep2_mem_srt_noMT_q10_rmdup_peaks_peak_21428
chr16	71660000	71660090	19_CNCC5_ATAC_Rep2_mem_srt_noMT_q10_rmdup_peaks_peak_21455
chr16	72319359	72319469	19_CNCC5_ATAC_Rep2_mem_srt_noMT_q10_rmdup_peaks_peak_21478
chr16	73302479	73302807	19_CNCC5_ATAC_Rep2_mem_srt_noMT_q10_rmdup_peaks_peak_21499
chr16	73925237	73925335	19_CNCC5_ATAC_Rep2_mem_srt_noMT_q10_rmdup_peaks_peak_21508
chr16	74060392	74060591	19_CNCC5_ATAC_Rep2_mem_srt_noMT_q10_rmdup_peaks_peak_21509
chr16	74134514	74134792	19_CNCC5_ATAC_Rep2_mem_srt_noMT_q10_rmdup_peaks_peak_21510
chr16	75032483	75032763	19_CNCC5_ATAC_Rep2_mem_srt_noMT_q10_rmdup_peaks_peak_21530
chr16	75164531	75164637	19_CNCC5_ATAC_Rep2_mem_srt_noMT_q10_rmdup_peaks_peak_21539
chr16	75798098	75798337	19_CNCC5_ATAC_Rep2_mem_srt_noMT_q10_rmdup_peaks_peak_21565
chr16	76299474	76299571	19_CNCC5_ATAC_Rep2_mem_srt_noMT_q10_rmdup_peaks_peak_21567
chr16	76552782	76552935	19_CNCC5_ATAC_Rep2_mem_srt_noMT_q10_rmdup_peaks_peak_21570
chr16	77246794	77247120	19_CNCC5_ATAC_Rep2_mem_srt_noMT_q10_rmdup_peaks_peak_21579
chr16	77822308	77822611	19_CNCC5_ATAC_Rep2_mem_srt_noMT_q10_rmdup_peaks_peak_21593
chr16	77997202	77997314	19_CNCC5_ATAC_Rep2_mem_srt_noMT_q10_rmdup_peaks_peak_21596
chr16	78489874	78490022	19_CNCC5_ATAC_Rep2_mem_srt_noMT_q10_rmdup_peaks_peak_21610
chr16	78512466	78512591	19_CNCC5_ATAC_Rep2_mem_srt_noMT_q10_rmdup_peaks_peak_21611
chr16	78585437	78585725	19_CNCC5_ATAC_Rep2_mem_srt_noMT_q10_rmdup_peaks_peak_21613
chr16	78940065	78940281	19_CNCC5_ATAC_Rep2_mem_srt_noMT_q10_rmdup_peaks_peak_21616
chr16	79203310	79203438	19_CNCC5_ATAC_Rep2_mem_srt_noMT_q10_rmdup_peaks_peak_21622
chr16	81449472	81449715	19_CNCC5_ATAC_Rep2_mem_srt_noMT_q10_rmdup_peaks_peak_21654
chr16	83859834	83859940	19_CNCC5_ATAC_Rep2_mem_srt_noMT_q10_rmdup_peaks_peak_21697
chr16	84208996	84209108	19_CNCC5_ATAC_Rep2_mem_srt_noMT_q10_rmdup_peaks_peak_21715
chr16	84333352	84333609	19_CNCC5_ATAC_Rep2_mem_srt_noMT_q10_rmdup_peaks_peak_21720
chr16	84341851	84341999	19_CNCC5_ATAC_Rep2_mem_srt_noMT_q10_rmdup_peaks_peak_21721
chr16	84878291	84878439	19_CNCC5_ATAC_Rep2_mem_srt_noMT_q10_rmdup_peaks_peak_21737
chr16	85833092	85833375	19_CNCC5_ATAC_Rep2_mem_srt_noMT_q10_rmdup_peaks_peak_21778
chr16	86229796	86229963	19_CNCC5_ATAC_Rep2_mem_srt_noMT_q10_rmdup_peaks_peak_21785
chr16	86794865	86794938	19_CNCC5_ATAC_Rep2_mem_srt_noMT_q10_rmdup_peaks_peak_21795
chr16	87312543	87312616	19_CNCC5_ATAC_Rep2_mem_srt_noMT_q10_rmdup_peaks_peak_21812
chr16	87622469	87622566	19_CNCC5_ATAC_Rep2_mem_srt_noMT_q10_rmdup_peaks_peak_21830
chr16	87979120	87979303	19_CNCC5_ATAC_Rep2_mem_srt_noMT_q10_rmdup_peaks_peak_21844
chr16	88822019	88822118	19_CNCC5_ATAC_Rep2_mem_srt_noMT_q10_rmdup_peaks_peak_21868
chr16	88878355	88878538	19_CNCC5_ATAC_Rep2_mem_srt_noMT_q10_rmdup_peaks_peak_21872
chr16	90024517	90024669	19_CNCC5_ATAC_Rep2_mem_srt_noMT_q10_rmdup_peaks_peak_21915
chr17	1026443	1026540	19_CNCC5_ATAC_Rep2_mem_srt_noMT_q10_rmdup_peaks_peak_21946
chr17	2775708	2775893	19_CNCC5_ATAC_Rep2_mem_srt_noMT_q10_rmdup_peaks_peak_22019
chr17	3817263	3817342	19_CNCC5_ATAC_Rep2_mem_srt_noMT_q10_rmdup_peaks_peak_22038
chr17	4118796	4118869	19_CNCC5_ATAC_Rep2_mem_srt_noMT_q10_rmdup_peaks_peak_22045
chr17	6955485	6955652	19_CNCC5_ATAC_Rep2_mem_srt_noMT_q10_rmdup_peaks_peak_22139
chr17	7080884	7081084	19_CNCC5_ATAC_Rep2_mem_srt_noMT_q10_rmdup_peaks_peak_22144
chr17	7646968	7647074	19_CNCC5_ATAC_Rep2_mem_srt_noMT_q10_rmdup_peaks_peak_22209
chr17	8090139	8090267	19_CNCC5_ATAC_Rep2_mem_srt_noMT_q10_rmdup_peaks_peak_22245
chr17	12449379	12449457	19_CNCC5_ATAC_Rep2_mem_srt_noMT_q10_rmdup_peaks_peak_22316
chr17	14227077	14227179	19_CNCC5_ATAC_Rep2_mem_srt_noMT_q10_rmdup_peaks_peak_22347
chr17	17304647	17304757	19_CNCC5_ATAC_Rep2_mem_srt_noMT_q10_rmdup_peaks_peak_22406
chr17	17494822	17494916	19_CNCC5_ATAC_Rep2_mem_srt_noMT_q10_rmdup_peaks_peak_22412
chr17	18046502	18046643	19_CNCC5_ATAC_Rep2_mem_srt_noMT_q10_rmdup_peaks_peak_22440
chr17	18622585	18622684	19_CNCC5_ATAC_Rep2_mem_srt_noMT_q10_rmdup_peaks_peak_22458
chr17	18967055	18967239	19_CNCC5_ATAC_Rep2_mem_srt_noMT_q10_rmdup_peaks_peak_22470
chr17	19015219	19015409	19_CNCC5_ATAC_Rep2_mem_srt_noMT_q10_rmdup_peaks_peak_22472
chr17	19361284	19361447	19_CNCC5_ATAC_Rep2_mem_srt_noMT_q10_rmdup_peaks_peak_22485
chr17	19669925	19670001	19_CNCC5_ATAC_Rep2_mem_srt_noMT_q10_rmdup_peaks_peak_22494
chr17	19880917	19881189	19_CNCC5_ATAC_Rep2_mem_srt_noMT_q10_rmdup_peaks_peak_22497
chr17	19881293	19881444	19_CNCC5_ATAC_Rep2_mem_srt_noMT_q10_rmdup_peaks_peak_22498
chr17	20755914	20756110	19_CNCC5_ATAC_Rep2_mem_srt_noMT_q10_rmdup_peaks_peak_22512
chr17	21355798	21355898	19_CNCC5_ATAC_Rep2_mem_srt_noMT_q10_rmdup_peaks_peak_22526
chr17	21415033	21415232	19_CNCC5_ATAC_Rep2_mem_srt_noMT_q10_rmdup_peaks_peak_22529
chr17	22252203	22252281	19_CNCC5_ATAC_Rep2_mem_srt_noMT_q10_rmdup_peaks_peak_22537
chr17	26216070	26216301	19_CNCC5_ATAC_Rep2_mem_srt_noMT_q10_rmdup_peaks_peak_22562
chr17	26875312	26875385	19_CNCC5_ATAC_Rep2_mem_srt_noMT_q10_rmdup_peaks_peak_22585
chr17	27070193	27070302	19_CNCC5_ATAC_Rep2_mem_srt_noMT_q10_rmdup_peaks_peak_22599
chr17	27313020	27313446	19_CNCC5_ATAC_Rep2_mem_srt_noMT_q10_rmdup_peaks_peak_22615
chr17	27940473	27940640	19_CNCC5_ATAC_Rep2_mem_srt_noMT_q10_rmdup_peaks_peak_22638
chr17	27942656	27942838	19_CNCC5_ATAC_Rep2_mem_srt_noMT_q10_rmdup_peaks_peak_22639
chr17	28116397	28116641	19_CNCC5_ATAC_Rep2_mem_srt_noMT_q10_rmdup_peaks_peak_22646
chr17	30387825	30387975	19_CNCC5_ATAC_Rep2_mem_srt_noMT_q10_rmdup_peaks_peak_22705
chr17	30873224	30873351	19_CNCC5_ATAC_Rep2_mem_srt_noMT_q10_rmdup_peaks_peak_22728
chr17	31203829	31203902	19_CNCC5_ATAC_Rep2_mem_srt_noMT_q10_rmdup_peaks_peak_22734
chr17	31237021	31237155	19_CNCC5_ATAC_Rep2_mem_srt_noMT_q10_rmdup_peaks_peak_22736
chr17	32078133	32078253	19_CNCC5_ATAC_Rep2_mem_srt_noMT_q10_rmdup_peaks_peak_22748
chr17	32276271	32276382	19_CNCC5_ATAC_Rep2_mem_srt_noMT_q10_rmdup_peaks_peak_22750
chr17	32490871	32490957	19_CNCC5_ATAC_Rep2_mem_srt_noMT_q10_rmdup_peaks_peak_22754
chr17	34074635	34074735	19_CNCC5_ATAC_Rep2_mem_srt_noMT_q10_rmdup_peaks_peak_22794
chr17	35582375	35582761	19_CNCC5_ATAC_Rep2_mem_srt_noMT_q10_rmdup_peaks_peak_22828
chr17	35715474	35715581	19_CNCC5_ATAC_Rep2_mem_srt_noMT_q10_rmdup_peaks_peak_22831
chr17	36349543	36349805	19_CNCC5_ATAC_Rep2_mem_srt_noMT_q10_rmdup_peaks_peak_22854
chr17	36405732	36405851	19_CNCC5_ATAC_Rep2_mem_srt_noMT_q10_rmdup_peaks_peak_22858
chr17	36597319	36597523	19_CNCC5_ATAC_Rep2_mem_srt_noMT_q10_rmdup_peaks_peak_22865
chr17	37183313	37183617	19_CNCC5_ATAC_Rep2_mem_srt_noMT_q10_rmdup_peaks_peak_22904
chr17	38020448	38020575	19_CNCC5_ATAC_Rep2_mem_srt_noMT_q10_rmdup_peaks_peak_22940
chr17	38108885	38108990	19_CNCC5_ATAC_Rep2_mem_srt_noMT_q10_rmdup_peaks_peak_22942
chr17	38279616	38279790	19_CNCC5_ATAC_Rep2_mem_srt_noMT_q10_rmdup_peaks_peak_22956
chr17	38358166	38358294	19_CNCC5_ATAC_Rep2_mem_srt_noMT_q10_rmdup_peaks_peak_22962
chr17	38452118	38452330	19_CNCC5_ATAC_Rep2_mem_srt_noMT_q10_rmdup_peaks_peak_22966
chr17	39894393	39894470	19_CNCC5_ATAC_Rep2_mem_srt_noMT_q10_rmdup_peaks_peak_23007
chr17	39969021	39969108	19_CNCC5_ATAC_Rep2_mem_srt_noMT_q10_rmdup_peaks_peak_23014
chr17	44928495	44928620	19_CNCC5_ATAC_Rep2_mem_srt_noMT_q10_rmdup_peaks_peak_23191
chr17	45352779	45353058	19_CNCC5_ATAC_Rep2_mem_srt_noMT_q10_rmdup_peaks_peak_23203
chr17	45439711	45439800	19_CNCC5_ATAC_Rep2_mem_srt_noMT_q10_rmdup_peaks_peak_23206
chr17	45501110	45501239	19_CNCC5_ATAC_Rep2_mem_srt_noMT_q10_rmdup_peaks_peak_23208
chr17	46534746	46534866	19_CNCC5_ATAC_Rep2_mem_srt_noMT_q10_rmdup_peaks_peak_23251
chr17	48046336	48046543	19_CNCC5_ATAC_Rep2_mem_srt_noMT_q10_rmdup_peaks_peak_23323
chr17	48986787	48986861	19_CNCC5_ATAC_Rep2_mem_srt_noMT_q10_rmdup_peaks_peak_23380
chr17	48997157	48997230	19_CNCC5_ATAC_Rep2_mem_srt_noMT_q10_rmdup_peaks_peak_23382
chr17	49027814	49027935	19_CNCC5_ATAC_Rep2_mem_srt_noMT_q10_rmdup_peaks_peak_23384
chr17	49717517	49717648	19_CNCC5_ATAC_Rep2_mem_srt_noMT_q10_rmdup_peaks_peak_23401
chr17	50248497	50248587	19_CNCC5_ATAC_Rep2_mem_srt_noMT_q10_rmdup_peaks_peak_23406
chr17	51707663	51707767	19_CNCC5_ATAC_Rep2_mem_srt_noMT_q10_rmdup_peaks_peak_23412
chr17	52027683	52027849	19_CNCC5_ATAC_Rep2_mem_srt_noMT_q10_rmdup_peaks_peak_23413
chr17	52703603	52703839	19_CNCC5_ATAC_Rep2_mem_srt_noMT_q10_rmdup_peaks_peak_23415
chr17	53570498	53570632	19_CNCC5_ATAC_Rep2_mem_srt_noMT_q10_rmdup_peaks_peak_23429
chr17	54016711	54016834	19_CNCC5_ATAC_Rep2_mem_srt_noMT_q10_rmdup_peaks_peak_23436
chr17	54067865	54067939	19_CNCC5_ATAC_Rep2_mem_srt_noMT_q10_rmdup_peaks_peak_23437
chr17	54142116	54142189	19_CNCC5_ATAC_Rep2_mem_srt_noMT_q10_rmdup_peaks_peak_23439
chr17	54397950	54398042	19_CNCC5_ATAC_Rep2_mem_srt_noMT_q10_rmdup_peaks_peak_23440
chr17	54673351	54673497	19_CNCC5_ATAC_Rep2_mem_srt_noMT_q10_rmdup_peaks_peak_23445
chr17	55208496	55208569	19_CNCC5_ATAC_Rep2_mem_srt_noMT_q10_rmdup_peaks_peak_23470
chr17	55685980	55686084	19_CNCC5_ATAC_Rep2_mem_srt_noMT_q10_rmdup_peaks_peak_23487
chr17	55749336	55749492	19_CNCC5_ATAC_Rep2_mem_srt_noMT_q10_rmdup_peaks_peak_23491
chr17	56065910	56066045	19_CNCC5_ATAC_Rep2_mem_srt_noMT_q10_rmdup_peaks_peak_23509
chr17	56618744	56618896	19_CNCC5_ATAC_Rep2_mem_srt_noMT_q10_rmdup_peaks_peak_23536
chr17	57243391	57243613	19_CNCC5_ATAC_Rep2_mem_srt_noMT_q10_rmdup_peaks_peak_23549
chr17	57643396	57643515	19_CNCC5_ATAC_Rep2_mem_srt_noMT_q10_rmdup_peaks_peak_23559
chr17	60783228	60783301	19_CNCC5_ATAC_Rep2_mem_srt_noMT_q10_rmdup_peaks_peak_23604
chr17	60783393	60783546	19_CNCC5_ATAC_Rep2_mem_srt_noMT_q10_rmdup_peaks_peak_23605
chr17	61043073	61043371	19_CNCC5_ATAC_Rep2_mem_srt_noMT_q10_rmdup_peaks_peak_23610
chr17	61562111	61562247	19_CNCC5_ATAC_Rep2_mem_srt_noMT_q10_rmdup_peaks_peak_23616
chr17	61600437	61600536	19_CNCC5_ATAC_Rep2_mem_srt_noMT_q10_rmdup_peaks_peak_23619
chr17	62501618	62501721	19_CNCC5_ATAC_Rep2_mem_srt_noMT_q10_rmdup_peaks_peak_23655
chr17	64561377	64561496	19_CNCC5_ATAC_Rep2_mem_srt_noMT_q10_rmdup_peaks_peak_23701
chr17	64563449	64563573	19_CNCC5_ATAC_Rep2_mem_srt_noMT_q10_rmdup_peaks_peak_23702
chr17	64726756	64727004	19_CNCC5_ATAC_Rep2_mem_srt_noMT_q10_rmdup_peaks_peak_23704
chr17	65012636	65012738	19_CNCC5_ATAC_Rep2_mem_srt_noMT_q10_rmdup_peaks_peak_23710
chr17	66129542	66130149	19_CNCC5_ATAC_Rep2_mem_srt_noMT_q10_rmdup_peaks_peak_23739
chr17	66197085	66197171	19_CNCC5_ATAC_Rep2_mem_srt_noMT_q10_rmdup_peaks_peak_23742
chr17	66374528	66374689	19_CNCC5_ATAC_Rep2_mem_srt_noMT_q10_rmdup_peaks_peak_23750
chr17	67316967	67317227	19_CNCC5_ATAC_Rep2_mem_srt_noMT_q10_rmdup_peaks_peak_23768
chr17	67463516	67463699	19_CNCC5_ATAC_Rep2_mem_srt_noMT_q10_rmdup_peaks_peak_23776
chr17	67603403	67603580	19_CNCC5_ATAC_Rep2_mem_srt_noMT_q10_rmdup_peaks_peak_23778
chr17	68865998	68866133	19_CNCC5_ATAC_Rep2_mem_srt_noMT_q10_rmdup_peaks_peak_23788
chr17	70572606	70572814	19_CNCC5_ATAC_Rep2_mem_srt_noMT_q10_rmdup_peaks_peak_23819
chr17	71189238	71189379	19_CNCC5_ATAC_Rep2_mem_srt_noMT_q10_rmdup_peaks_peak_23834
chr17	71258660	71258883	19_CNCC5_ATAC_Rep2_mem_srt_noMT_q10_rmdup_peaks_peak_23836
chr17	71425632	71425754	19_CNCC5_ATAC_Rep2_mem_srt_noMT_q10_rmdup_peaks_peak_23844
chr17	71970799	71971027	19_CNCC5_ATAC_Rep2_mem_srt_noMT_q10_rmdup_peaks_peak_23862
chr17	72086044	72086281	19_CNCC5_ATAC_Rep2_mem_srt_noMT_q10_rmdup_peaks_peak_23866
chr17	72292751	72292943	19_CNCC5_ATAC_Rep2_mem_srt_noMT_q10_rmdup_peaks_peak_23873
chr17	75888595	75888765	19_CNCC5_ATAC_Rep2_mem_srt_noMT_q10_rmdup_peaks_peak_24044
chr17	76237631	76237858	19_CNCC5_ATAC_Rep2_mem_srt_noMT_q10_rmdup_peaks_peak_24056
chr17	76976002	76976123	19_CNCC5_ATAC_Rep2_mem_srt_noMT_q10_rmdup_peaks_peak_24080
chr17	77208724	77208861	19_CNCC5_ATAC_Rep2_mem_srt_noMT_q10_rmdup_peaks_peak_24089
chr17	77545776	77545916	19_CNCC5_ATAC_Rep2_mem_srt_noMT_q10_rmdup_peaks_peak_24094
chr17	77632758	77632964	19_CNCC5_ATAC_Rep2_mem_srt_noMT_q10_rmdup_peaks_peak_24095
chr17	78009804	78009993	19_CNCC5_ATAC_Rep2_mem_srt_noMT_q10_rmdup_peaks_peak_24111
chr17	78075038	78075134	19_CNCC5_ATAC_Rep2_mem_srt_noMT_q10_rmdup_peaks_peak_24113
chr17	78244160	78244292	19_CNCC5_ATAC_Rep2_mem_srt_noMT_q10_rmdup_peaks_peak_24120
chr17	79008977	79009120	19_CNCC5_ATAC_Rep2_mem_srt_noMT_q10_rmdup_peaks_peak_24147
chr17	79303399	79303529	19_CNCC5_ATAC_Rep2_mem_srt_noMT_q10_rmdup_peaks_peak_24158
chr18	3482000	3482073	19_CNCC5_ATAC_Rep2_mem_srt_noMT_q10_rmdup_peaks_peak_24308
chr18	3839569	3839943	19_CNCC5_ATAC_Rep2_mem_srt_noMT_q10_rmdup_peaks_peak_24325
chr18	4988122	4988286	19_CNCC5_ATAC_Rep2_mem_srt_noMT_q10_rmdup_peaks_peak_24337
chr18	5057831	5057960	19_CNCC5_ATAC_Rep2_mem_srt_noMT_q10_rmdup_peaks_peak_24339
chr18	6557430	6557639	19_CNCC5_ATAC_Rep2_mem_srt_noMT_q10_rmdup_peaks_peak_24364
chr18	7272898	7273041	19_CNCC5_ATAC_Rep2_mem_srt_noMT_q10_rmdup_peaks_peak_24382
chr18	7603616	7603827	19_CNCC5_ATAC_Rep2_mem_srt_noMT_q10_rmdup_peaks_peak_24386
chr18	8449991	8450124	19_CNCC5_ATAC_Rep2_mem_srt_noMT_q10_rmdup_peaks_peak_24396
chr18	8662362	8662525	19_CNCC5_ATAC_Rep2_mem_srt_noMT_q10_rmdup_peaks_peak_24403
chr18	9403959	9404038	19_CNCC5_ATAC_Rep2_mem_srt_noMT_q10_rmdup_peaks_peak_24421
chr18	11553364	11553495	19_CNCC5_ATAC_Rep2_mem_srt_noMT_q10_rmdup_peaks_peak_24453
chr18	11733087	11733199	19_CNCC5_ATAC_Rep2_mem_srt_noMT_q10_rmdup_peaks_peak_24459
chr18	12092863	12093104	19_CNCC5_ATAC_Rep2_mem_srt_noMT_q10_rmdup_peaks_peak_24475
chr18	12420911	12421144	19_CNCC5_ATAC_Rep2_mem_srt_noMT_q10_rmdup_peaks_peak_24485
chr18	13165814	13165970	19_CNCC5_ATAC_Rep2_mem_srt_noMT_q10_rmdup_peaks_peak_24501
chr18	18511041	18511179	19_CNCC5_ATAC_Rep2_mem_srt_noMT_q10_rmdup_peaks_peak_24522
chr18	20493844	20494044	19_CNCC5_ATAC_Rep2_mem_srt_noMT_q10_rmdup_peaks_peak_24571
chr18	20749829	20749907	19_CNCC5_ATAC_Rep2_mem_srt_noMT_q10_rmdup_peaks_peak_24578
chr18	21085571	21085712	19_CNCC5_ATAC_Rep2_mem_srt_noMT_q10_rmdup_peaks_peak_24591
chr18	22511205	22511278	19_CNCC5_ATAC_Rep2_mem_srt_noMT_q10_rmdup_peaks_peak_24620
chr18	22654936	22655144	19_CNCC5_ATAC_Rep2_mem_srt_noMT_q10_rmdup_peaks_peak_24625
chr18	23083734	23083892	19_CNCC5_ATAC_Rep2_mem_srt_noMT_q10_rmdup_peaks_peak_24631
chr18	23252589	23252662	19_CNCC5_ATAC_Rep2_mem_srt_noMT_q10_rmdup_peaks_peak_24633
chr18	24201513	24201586	19_CNCC5_ATAC_Rep2_mem_srt_noMT_q10_rmdup_peaks_peak_24652
chr18	24357321	24357550	19_CNCC5_ATAC_Rep2_mem_srt_noMT_q10_rmdup_peaks_peak_24657
chr18	24765346	24765498	19_CNCC5_ATAC_Rep2_mem_srt_noMT_q10_rmdup_peaks_peak_24665
chr18	24804022	24804164	19_CNCC5_ATAC_Rep2_mem_srt_noMT_q10_rmdup_peaks_peak_24666
chr18	25185326	25185403	19_CNCC5_ATAC_Rep2_mem_srt_noMT_q10_rmdup_peaks_peak_24669
chr18	25293131	25293231	19_CNCC5_ATAC_Rep2_mem_srt_noMT_q10_rmdup_peaks_peak_24672
chr18	25758361	25758500	19_CNCC5_ATAC_Rep2_mem_srt_noMT_q10_rmdup_peaks_peak_24680
chr18	26102384	26102529	19_CNCC5_ATAC_Rep2_mem_srt_noMT_q10_rmdup_peaks_peak_24683
chr18	27360915	27361106	19_CNCC5_ATAC_Rep2_mem_srt_noMT_q10_rmdup_peaks_peak_24688
chr18	28102341	28102518	19_CNCC5_ATAC_Rep2_mem_srt_noMT_q10_rmdup_peaks_peak_24690
chr18	28622418	28622815	19_CNCC5_ATAC_Rep2_mem_srt_noMT_q10_rmdup_peaks_peak_24693
chr18	28822003	28822253	19_CNCC5_ATAC_Rep2_mem_srt_noMT_q10_rmdup_peaks_peak_24700
chr18	28881273	28881547	19_CNCC5_ATAC_Rep2_mem_srt_noMT_q10_rmdup_peaks_peak_24701
chr18	30131107	30131233	19_CNCC5_ATAC_Rep2_mem_srt_noMT_q10_rmdup_peaks_peak_24725
chr18	30340502	30340664	19_CNCC5_ATAC_Rep2_mem_srt_noMT_q10_rmdup_peaks_peak_24730
chr18	30469799	30469898	19_CNCC5_ATAC_Rep2_mem_srt_noMT_q10_rmdup_peaks_peak_24736
chr18	30781557	30781645	19_CNCC5_ATAC_Rep2_mem_srt_noMT_q10_rmdup_peaks_peak_24739
chr18	30781719	30781800	19_CNCC5_ATAC_Rep2_mem_srt_noMT_q10_rmdup_peaks_peak_24740
chr18	30812114	30812315	19_CNCC5_ATAC_Rep2_mem_srt_noMT_q10_rmdup_peaks_peak_24741
chr18	31186692	31186891	19_CNCC5_ATAC_Rep2_mem_srt_noMT_q10_rmdup_peaks_peak_24751
chr18	32073184	32073307	19_CNCC5_ATAC_Rep2_mem_srt_noMT_q10_rmdup_peaks_peak_24759
chr18	32073558	32074052	19_CNCC5_ATAC_Rep2_mem_srt_noMT_q10_rmdup_peaks_peak_24760
chr18	32227362	32227522	19_CNCC5_ATAC_Rep2_mem_srt_noMT_q10_rmdup_peaks_peak_24761
chr18	32811109	32811182	19_CNCC5_ATAC_Rep2_mem_srt_noMT_q10_rmdup_peaks_peak_24777
chr18	32966608	32966814	19_CNCC5_ATAC_Rep2_mem_srt_noMT_q10_rmdup_peaks_peak_24786
chr18	33089045	33089250	19_CNCC5_ATAC_Rep2_mem_srt_noMT_q10_rmdup_peaks_peak_24794
chr18	34041005	34041078	19_CNCC5_ATAC_Rep2_mem_srt_noMT_q10_rmdup_peaks_peak_24814
chr18	34051356	34051487	19_CNCC5_ATAC_Rep2_mem_srt_noMT_q10_rmdup_peaks_peak_24815
chr18	34242121	34242229	19_CNCC5_ATAC_Rep2_mem_srt_noMT_q10_rmdup_peaks_peak_24824
chr18	35024768	35024948	19_CNCC5_ATAC_Rep2_mem_srt_noMT_q10_rmdup_peaks_peak_24844
chr18	35144884	35144962	19_CNCC5_ATAC_Rep2_mem_srt_noMT_q10_rmdup_peaks_peak_24851
chr18	35150524	35150671	19_CNCC5_ATAC_Rep2_mem_srt_noMT_q10_rmdup_peaks_peak_24852
chr18	35322608	35322699	19_CNCC5_ATAC_Rep2_mem_srt_noMT_q10_rmdup_peaks_peak_24856
chr18	35565307	35565380	19_CNCC5_ATAC_Rep2_mem_srt_noMT_q10_rmdup_peaks_peak_24860
chr18	37421781	37421989	19_CNCC5_ATAC_Rep2_mem_srt_noMT_q10_rmdup_peaks_peak_24873
chr18	37993305	37993425	19_CNCC5_ATAC_Rep2_mem_srt_noMT_q10_rmdup_peaks_peak_24877
chr18	38458473	38458546	19_CNCC5_ATAC_Rep2_mem_srt_noMT_q10_rmdup_peaks_peak_24878
chr18	38971701	38971801	19_CNCC5_ATAC_Rep2_mem_srt_noMT_q10_rmdup_peaks_peak_24881
chr18	39513832	39514030	19_CNCC5_ATAC_Rep2_mem_srt_noMT_q10_rmdup_peaks_peak_24887
chr18	40859461	40859570	19_CNCC5_ATAC_Rep2_mem_srt_noMT_q10_rmdup_peaks_peak_24900
chr18	41426381	41426546	19_CNCC5_ATAC_Rep2_mem_srt_noMT_q10_rmdup_peaks_peak_24902
chr18	42406573	42406923	19_CNCC5_ATAC_Rep2_mem_srt_noMT_q10_rmdup_peaks_peak_24917
chr18	42548473	42548566	19_CNCC5_ATAC_Rep2_mem_srt_noMT_q10_rmdup_peaks_peak_24920
chr18	43387192	43387338	19_CNCC5_ATAC_Rep2_mem_srt_noMT_q10_rmdup_peaks_peak_24929
chr18	45299124	45299361	19_CNCC5_ATAC_Rep2_mem_srt_noMT_q10_rmdup_peaks_peak_24981
[truncated: 3,542 more rows]

## Sheet: CTRL_SPECIFIC_ATAC-seq_REGIONS
CHR	START	END	PEAK_NAME
chr1	1677854	1677962	SV20_ATAC_CNCC5_Rep2_mem_srt_noMT_q10_rmdup_peaks_peak_67
chr1	3418542	3418694	SV20_ATAC_CNCC5_Rep2_mem_srt_noMT_q10_rmdup_peaks_peak_145
chr1	4094506	4094727	SV20_ATAC_CNCC5_Rep2_mem_srt_noMT_q10_rmdup_peaks_peak_169
chr1	4271674	4271764	SV20_ATAC_CNCC5_Rep2_mem_srt_noMT_q10_rmdup_peaks_peak_171
chr1	4645375	4645600	SV20_ATAC_CNCC5_Rep2_mem_srt_noMT_q10_rmdup_peaks_peak_175
chr1	4660165	4660339	SV20_ATAC_CNCC5_Rep2_mem_srt_noMT_q10_rmdup_peaks_peak_177
chr1	5285882	5286055	SV20_ATAC_CNCC5_Rep2_mem_srt_noMT_q10_rmdup_peaks_peak_187
chr1	5327659	5327849	SV20_ATAC_CNCC5_Rep2_mem_srt_noMT_q10_rmdup_peaks_peak_189
chr1	5371806	5371957	SV20_ATAC_CNCC5_Rep2_mem_srt_noMT_q10_rmdup_peaks_peak_190
chr1	5681147	5681316	SV20_ATAC_CNCC5_Rep2_mem_srt_noMT_q10_rmdup_peaks_peak_194
chr1	6231642	6231824	SV20_ATAC_CNCC5_Rep2_mem_srt_noMT_q10_rmdup_peaks_peak_214
chr1	8014130	8014460	SV20_ATAC_CNCC5_Rep2_mem_srt_noMT_q10_rmdup_peaks_peak_291
chr1	11547528	11547716	SV20_ATAC_CNCC5_Rep2_mem_srt_noMT_q10_rmdup_peaks_peak_439
chr1	19292117	19292634	SV20_ATAC_CNCC5_Rep2_mem_srt_noMT_q10_rmdup_peaks_peak_712
chr1	19671008	19671156	SV20_ATAC_CNCC5_Rep2_mem_srt_noMT_q10_rmdup_peaks_peak_726
chr1	21521780	21521868	SV20_ATAC_CNCC5_Rep2_mem_srt_noMT_q10_rmdup_peaks_peak_796
chr1	22416307	22416495	SV20_ATAC_CNCC5_Rep2_mem_srt_noMT_q10_rmdup_peaks_peak_838
chr1	24098731	24098860	SV20_ATAC_CNCC5_Rep2_mem_srt_noMT_q10_rmdup_peaks_peak_917
chr1	27179705	27179789	SV20_ATAC_CNCC5_Rep2_mem_srt_noMT_q10_rmdup_peaks_peak_1073
chr1	27627436	27627510	SV20_ATAC_CNCC5_Rep2_mem_srt_noMT_q10_rmdup_peaks_peak_1101
chr1	31688956	31689114	SV20_ATAC_CNCC5_Rep2_mem_srt_noMT_q10_rmdup_peaks_peak_1252
chr1	33804156	33804482	SV20_ATAC_CNCC5_Rep2_mem_srt_noMT_q10_rmdup_peaks_peak_1366
chr1	36396983	36397177	SV20_ATAC_CNCC5_Rep2_mem_srt_noMT_q10_rmdup_peaks_peak_1465
chr1	36690297	36690421	SV20_ATAC_CNCC5_Rep2_mem_srt_noMT_q10_rmdup_peaks_peak_1478
chr1	37116211	37116286	SV20_ATAC_CNCC5_Rep2_mem_srt_noMT_q10_rmdup_peaks_peak_1498
chr1	41807813	41808027	SV20_ATAC_CNCC5_Rep2_mem_srt_noMT_q10_rmdup_peaks_peak_1693
chr1	43212956	43213029	SV20_ATAC_CNCC5_Rep2_mem_srt_noMT_q10_rmdup_peaks_peak_1741
chr1	46828362	46828458	SV20_ATAC_CNCC5_Rep2_mem_srt_noMT_q10_rmdup_peaks_peak_1898
chr1	53828034	53828193	SV20_ATAC_CNCC5_Rep2_mem_srt_noMT_q10_rmdup_peaks_peak_2074
chr1	66019899	66020016	SV20_ATAC_CNCC5_Rep2_mem_srt_noMT_q10_rmdup_peaks_peak_2391
chr1	66020120	66020224	SV20_ATAC_CNCC5_Rep2_mem_srt_noMT_q10_rmdup_peaks_peak_2392
chr1	68112150	68112286	SV20_ATAC_CNCC5_Rep2_mem_srt_noMT_q10_rmdup_peaks_peak_2435
chr1	69285169	69285242	SV20_ATAC_CNCC5_Rep2_mem_srt_noMT_q10_rmdup_peaks_peak_2467
chr1	87555613	87555792	SV20_ATAC_CNCC5_Rep2_mem_srt_noMT_q10_rmdup_peaks_peak_2758
chr1	94545149	94545401	SV20_ATAC_CNCC5_Rep2_mem_srt_noMT_q10_rmdup_peaks_peak_2927
chr1	101200914	101201114	SV20_ATAC_CNCC5_Rep2_mem_srt_noMT_q10_rmdup_peaks_peak_3047
chr1	110230183	110230455	SV20_ATAC_CNCC5_Rep2_mem_srt_noMT_q10_rmdup_peaks_peak_3172
chr1	112564033	112564163	SV20_ATAC_CNCC5_Rep2_mem_srt_noMT_q10_rmdup_peaks_peak_3255
chr1	114622319	114622410	SV20_ATAC_CNCC5_Rep2_mem_srt_noMT_q10_rmdup_peaks_peak_3316
chr1	145118206	145118279	SV20_ATAC_CNCC5_Rep2_mem_srt_noMT_q10_rmdup_peaks_peak_3500
chr1	148241944	148242151	SV20_ATAC_CNCC5_Rep2_mem_srt_noMT_q10_rmdup_peaks_peak_3580
chr1	148854101	148854186	SV20_ATAC_CNCC5_Rep2_mem_srt_noMT_q10_rmdup_peaks_peak_3585
chr1	149299718	149299848	SV20_ATAC_CNCC5_Rep2_mem_srt_noMT_q10_rmdup_peaks_peak_3604
chr1	159793373	159793539	SV20_ATAC_CNCC5_Rep2_mem_srt_noMT_q10_rmdup_peaks_peak_4027
chr1	160138933	160139040	SV20_ATAC_CNCC5_Rep2_mem_srt_noMT_q10_rmdup_peaks_peak_4056
chr1	181644909	181645030	SV20_ATAC_CNCC5_Rep2_mem_srt_noMT_q10_rmdup_peaks_peak_4573
chr1	200299941	200300189	SV20_ATAC_CNCC5_Rep2_mem_srt_noMT_q10_rmdup_peaks_peak_4828
chr1	204972603	204972760	SV20_ATAC_CNCC5_Rep2_mem_srt_noMT_q10_rmdup_peaks_peak_5069
chr1	205329385	205329488	SV20_ATAC_CNCC5_Rep2_mem_srt_noMT_q10_rmdup_peaks_peak_5089
chr1	208091539	208091707	SV20_ATAC_CNCC5_Rep2_mem_srt_noMT_q10_rmdup_peaks_peak_5199
chr1	222720005	222720125	SV20_ATAC_CNCC5_Rep2_mem_srt_noMT_q10_rmdup_peaks_peak_5557
chr1	226792451	226792656	SV20_ATAC_CNCC5_Rep2_mem_srt_noMT_q10_rmdup_peaks_peak_5673
chr1	226831052	226831159	SV20_ATAC_CNCC5_Rep2_mem_srt_noMT_q10_rmdup_peaks_peak_5676
chr1	227058286	227058384	SV20_ATAC_CNCC5_Rep2_mem_srt_noMT_q10_rmdup_peaks_peak_5686
chr1	230468529	230468707	SV20_ATAC_CNCC5_Rep2_mem_srt_noMT_q10_rmdup_peaks_peak_5799
chr1	236635914	236636177	SV20_ATAC_CNCC5_Rep2_mem_srt_noMT_q10_rmdup_peaks_peak_5968
chr1	241520008	241520123	SV20_ATAC_CNCC5_Rep2_mem_srt_noMT_q10_rmdup_peaks_peak_6038
chr1	244397429	244397539	SV20_ATAC_CNCC5_Rep2_mem_srt_noMT_q10_rmdup_peaks_peak_6099
chr1	245380266	245380420	SV20_ATAC_CNCC5_Rep2_mem_srt_noMT_q10_rmdup_peaks_peak_6128
chr10	12671021	12671302	SV20_ATAC_CNCC5_Rep2_mem_srt_noMT_q10_rmdup_peaks_peak_6448
chr10	13538308	13538430	SV20_ATAC_CNCC5_Rep2_mem_srt_noMT_q10_rmdup_peaks_peak_6467
chr10	17459496	17459596	SV20_ATAC_CNCC5_Rep2_mem_srt_noMT_q10_rmdup_peaks_peak_6561
chr10	24704741	24705020	SV20_ATAC_CNCC5_Rep2_mem_srt_noMT_q10_rmdup_peaks_peak_6693
chr10	28665524	28665634	SV20_ATAC_CNCC5_Rep2_mem_srt_noMT_q10_rmdup_peaks_peak_6765
chr10	31376627	31377020	SV20_ATAC_CNCC5_Rep2_mem_srt_noMT_q10_rmdup_peaks_peak_6833
chr10	42360740	42360829	SV20_ATAC_CNCC5_Rep2_mem_srt_noMT_q10_rmdup_peaks_peak_6952
chr10	42387238	42387344	SV20_ATAC_CNCC5_Rep2_mem_srt_noMT_q10_rmdup_peaks_peak_6961
chr10	61147926	61148203	SV20_ATAC_CNCC5_Rep2_mem_srt_noMT_q10_rmdup_peaks_peak_7266
chr10	71038199	71038327	SV20_ATAC_CNCC5_Rep2_mem_srt_noMT_q10_rmdup_peaks_peak_7450
chr10	74504413	74504588	SV20_ATAC_CNCC5_Rep2_mem_srt_noMT_q10_rmdup_peaks_peak_7590
chr10	77302107	77302183	SV20_ATAC_CNCC5_Rep2_mem_srt_noMT_q10_rmdup_peaks_peak_7676
chr10	80192945	80193155	SV20_ATAC_CNCC5_Rep2_mem_srt_noMT_q10_rmdup_peaks_peak_7750
chr10	88814739	88815089	SV20_ATAC_CNCC5_Rep2_mem_srt_noMT_q10_rmdup_peaks_peak_7967
chr10	100206628	100206701	SV20_ATAC_CNCC5_Rep2_mem_srt_noMT_q10_rmdup_peaks_peak_8296
chr10	102576431	102576775	SV20_ATAC_CNCC5_Rep2_mem_srt_noMT_q10_rmdup_peaks_peak_8368
chr10	105564736	105565042	SV20_ATAC_CNCC5_Rep2_mem_srt_noMT_q10_rmdup_peaks_peak_8522
chr10	108904410	108904590	SV20_ATAC_CNCC5_Rep2_mem_srt_noMT_q10_rmdup_peaks_peak_8586
chr10	110001006	110001219	SV20_ATAC_CNCC5_Rep2_mem_srt_noMT_q10_rmdup_peaks_peak_8596
chr10	110225981	110226056	SV20_ATAC_CNCC5_Rep2_mem_srt_noMT_q10_rmdup_peaks_peak_8597
chr10	110226180	110226396	SV20_ATAC_CNCC5_Rep2_mem_srt_noMT_q10_rmdup_peaks_peak_8598
chr10	110358143	110358281	SV20_ATAC_CNCC5_Rep2_mem_srt_noMT_q10_rmdup_peaks_peak_8600
chr10	110671562	110671954	SV20_ATAC_CNCC5_Rep2_mem_srt_noMT_q10_rmdup_peaks_peak_8602
chr10	110672058	110672181	SV20_ATAC_CNCC5_Rep2_mem_srt_noMT_q10_rmdup_peaks_peak_8603
chr10	111153301	111153679	SV20_ATAC_CNCC5_Rep2_mem_srt_noMT_q10_rmdup_peaks_peak_8605
chr10	111210495	111210813	SV20_ATAC_CNCC5_Rep2_mem_srt_noMT_q10_rmdup_peaks_peak_8606
chr10	111216383	111216885	SV20_ATAC_CNCC5_Rep2_mem_srt_noMT_q10_rmdup_peaks_peak_8607
chr10	111234690	111234904	SV20_ATAC_CNCC5_Rep2_mem_srt_noMT_q10_rmdup_peaks_peak_8608
chr10	114787563	114787806	SV20_ATAC_CNCC5_Rep2_mem_srt_noMT_q10_rmdup_peaks_peak_8718
chr10	125242738	125242933	SV20_ATAC_CNCC5_Rep2_mem_srt_noMT_q10_rmdup_peaks_peak_9011
chr10	129144036	129144336	SV20_ATAC_CNCC5_Rep2_mem_srt_noMT_q10_rmdup_peaks_peak_9101
chr10	129648294	129648439	SV20_ATAC_CNCC5_Rep2_mem_srt_noMT_q10_rmdup_peaks_peak_9114
chr10	132847356	132847641	SV20_ATAC_CNCC5_Rep2_mem_srt_noMT_q10_rmdup_peaks_peak_9173
chr10	133110714	133110997	SV20_ATAC_CNCC5_Rep2_mem_srt_noMT_q10_rmdup_peaks_peak_9180
chr10	133251518	133251873	SV20_ATAC_CNCC5_Rep2_mem_srt_noMT_q10_rmdup_peaks_peak_9182
chr11	7189907	7190119	SV20_ATAC_CNCC5_Rep2_mem_srt_noMT_q10_rmdup_peaks_peak_9489
chr11	7621651	7621925	SV20_ATAC_CNCC5_Rep2_mem_srt_noMT_q10_rmdup_peaks_peak_9502
chr11	13132575	13132749	SV20_ATAC_CNCC5_Rep2_mem_srt_noMT_q10_rmdup_peaks_peak_9694
chr11	15644052	15644390	SV20_ATAC_CNCC5_Rep2_mem_srt_noMT_q10_rmdup_peaks_peak_9756
chr11	32335914	32336051	SV20_ATAC_CNCC5_Rep2_mem_srt_noMT_q10_rmdup_peaks_peak_10059
chr11	47330024	47330169	SV20_ATAC_CNCC5_Rep2_mem_srt_noMT_q10_rmdup_peaks_peak_10389
chr11	63837759	63837884	SV20_ATAC_CNCC5_Rep2_mem_srt_noMT_q10_rmdup_peaks_peak_10719
chr11	64992951	64993202	SV20_ATAC_CNCC5_Rep2_mem_srt_noMT_q10_rmdup_peaks_peak_10809
chr11	65274999	65275248	SV20_ATAC_CNCC5_Rep2_mem_srt_noMT_q10_rmdup_peaks_peak_10835
chr11	65887289	65887467	SV20_ATAC_CNCC5_Rep2_mem_srt_noMT_q10_rmdup_peaks_peak_10879
chr11	82461869	82462046	SV20_ATAC_CNCC5_Rep2_mem_srt_noMT_q10_rmdup_peaks_peak_11425
chr11	95629112	95629274	SV20_ATAC_CNCC5_Rep2_mem_srt_noMT_q10_rmdup_peaks_peak_11701
chr11	110208539	110208714	SV20_ATAC_CNCC5_Rep2_mem_srt_noMT_q10_rmdup_peaks_peak_11929
chr11	117873492	117873664	SV20_ATAC_CNCC5_Rep2_mem_srt_noMT_q10_rmdup_peaks_peak_12160
chr11	125218232	125218343	SV20_ATAC_CNCC5_Rep2_mem_srt_noMT_q10_rmdup_peaks_peak_12440
chr11	126033201	126033532	SV20_ATAC_CNCC5_Rep2_mem_srt_noMT_q10_rmdup_peaks_peak_12478
chr11	131630556	131630766	SV20_ATAC_CNCC5_Rep2_mem_srt_noMT_q10_rmdup_peaks_peak_12640
chr11	134672076	134672388	SV20_ATAC_CNCC5_Rep2_mem_srt_noMT_q10_rmdup_peaks_peak_12721
chr11	134721604	134721955	SV20_ATAC_CNCC5_Rep2_mem_srt_noMT_q10_rmdup_peaks_peak_12724
chr12	4076934	4077217	SV20_ATAC_CNCC5_Rep2_mem_srt_noMT_q10_rmdup_peaks_peak_12876
chr12	7294754	7294932	SV20_ATAC_CNCC5_Rep2_mem_srt_noMT_q10_rmdup_peaks_peak_13023
chr12	8840538	8840611	SV20_ATAC_CNCC5_Rep2_mem_srt_noMT_q10_rmdup_peaks_peak_13070
chr12	9559908	9560165	SV20_ATAC_CNCC5_Rep2_mem_srt_noMT_q10_rmdup_peaks_peak_13094
chr12	10025380	10025553	SV20_ATAC_CNCC5_Rep2_mem_srt_noMT_q10_rmdup_peaks_peak_13106
chr12	23189248	23189477	SV20_ATAC_CNCC5_Rep2_mem_srt_noMT_q10_rmdup_peaks_peak_13380
chr12	32715069	32715227	SV20_ATAC_CNCC5_Rep2_mem_srt_noMT_q10_rmdup_peaks_peak_13574
chr12	41596007	41596080	SV20_ATAC_CNCC5_Rep2_mem_srt_noMT_q10_rmdup_peaks_peak_13622
chr12	72495990	72496117	SV20_ATAC_CNCC5_Rep2_mem_srt_noMT_q10_rmdup_peaks_peak_14520
chr12	90547108	90547208	SV20_ATAC_CNCC5_Rep2_mem_srt_noMT_q10_rmdup_peaks_peak_14777
chr12	110115110	110115459	SV20_ATAC_CNCC5_Rep2_mem_srt_noMT_q10_rmdup_peaks_peak_15233
chr12	110400366	110400505	SV20_ATAC_CNCC5_Rep2_mem_srt_noMT_q10_rmdup_peaks_peak_15250
chr12	115601638	115601723	SV20_ATAC_CNCC5_Rep2_mem_srt_noMT_q10_rmdup_peaks_peak_15411
chr12	119740406	119740655	SV20_ATAC_CNCC5_Rep2_mem_srt_noMT_q10_rmdup_peaks_peak_15536
chr12	123319247	123319380	SV20_ATAC_CNCC5_Rep2_mem_srt_noMT_q10_rmdup_peaks_peak_15678
chr12	123420012	123420131	SV20_ATAC_CNCC5_Rep2_mem_srt_noMT_q10_rmdup_peaks_peak_15684
chr12	128079099	128079448	SV20_ATAC_CNCC5_Rep2_mem_srt_noMT_q10_rmdup_peaks_peak_15779
chr12	129308442	129308788	SV20_ATAC_CNCC5_Rep2_mem_srt_noMT_q10_rmdup_peaks_peak_15781
chr12	132195267	132195470	SV20_ATAC_CNCC5_Rep2_mem_srt_noMT_q10_rmdup_peaks_peak_15834
chr13	26456032	26456512	SV20_ATAC_CNCC5_Rep2_mem_srt_noMT_q10_rmdup_peaks_peak_16023
chr13	28357363	28357496	SV20_ATAC_CNCC5_Rep2_mem_srt_noMT_q10_rmdup_peaks_peak_16080
chr13	28528767	28528916	SV20_ATAC_CNCC5_Rep2_mem_srt_noMT_q10_rmdup_peaks_peak_16088
chr13	44722784	44722935	SV20_ATAC_CNCC5_Rep2_mem_srt_noMT_q10_rmdup_peaks_peak_16448
chr13	51632658	51632772	SV20_ATAC_CNCC5_Rep2_mem_srt_noMT_q10_rmdup_peaks_peak_16613
chr13	53885838	53885967	SV20_ATAC_CNCC5_Rep2_mem_srt_noMT_q10_rmdup_peaks_peak_16694
chr13	57309632	57310174	SV20_ATAC_CNCC5_Rep2_mem_srt_noMT_q10_rmdup_peaks_peak_16724
chr13	58207648	58207775	SV20_ATAC_CNCC5_Rep2_mem_srt_noMT_q10_rmdup_peaks_peak_16730
chr13	58247502	58247593	SV20_ATAC_CNCC5_Rep2_mem_srt_noMT_q10_rmdup_peaks_peak_16731
chr13	67984914	67984987	SV20_ATAC_CNCC5_Rep2_mem_srt_noMT_q10_rmdup_peaks_peak_16826
chr13	77542216	77542461	SV20_ATAC_CNCC5_Rep2_mem_srt_noMT_q10_rmdup_peaks_peak_16940
chr13	84024319	84024414	SV20_ATAC_CNCC5_Rep2_mem_srt_noMT_q10_rmdup_peaks_peak_17022
chr13	100105538	100105701	SV20_ATAC_CNCC5_Rep2_mem_srt_noMT_q10_rmdup_peaks_peak_17217
chr13	109833376	109833471	SV20_ATAC_CNCC5_Rep2_mem_srt_noMT_q10_rmdup_peaks_peak_17375
chr14	65257230	65257462	SV20_ATAC_CNCC5_Rep2_mem_srt_noMT_q10_rmdup_peaks_peak_18377
chr14	66316393	66316561	SV20_ATAC_CNCC5_Rep2_mem_srt_noMT_q10_rmdup_peaks_peak_18414
chr14	71633320	71633398	SV20_ATAC_CNCC5_Rep2_mem_srt_noMT_q10_rmdup_peaks_peak_18572
chr14	79940127	79940271	SV20_ATAC_CNCC5_Rep2_mem_srt_noMT_q10_rmdup_peaks_peak_18816
chr14	80019186	80019390	SV20_ATAC_CNCC5_Rep2_mem_srt_noMT_q10_rmdup_peaks_peak_18820
chr14	81636312	81636525	SV20_ATAC_CNCC5_Rep2_mem_srt_noMT_q10_rmdup_peaks_peak_18838
chr14	86339442	86339526	SV20_ATAC_CNCC5_Rep2_mem_srt_noMT_q10_rmdup_peaks_peak_18880
chr14	90043012	90043102	SV20_ATAC_CNCC5_Rep2_mem_srt_noMT_q10_rmdup_peaks_peak_18944
chr14	90822074	90822152	SV20_ATAC_CNCC5_Rep2_mem_srt_noMT_q10_rmdup_peaks_peak_18964
chr14	91668579	91668848	SV20_ATAC_CNCC5_Rep2_mem_srt_noMT_q10_rmdup_peaks_peak_18989
chr14	95195419	95195492	SV20_ATAC_CNCC5_Rep2_mem_srt_noMT_q10_rmdup_peaks_peak_19095
chr14	95359702	95359966	SV20_ATAC_CNCC5_Rep2_mem_srt_noMT_q10_rmdup_peaks_peak_19098
chr14	95757602	95757765	SV20_ATAC_CNCC5_Rep2_mem_srt_noMT_q10_rmdup_peaks_peak_19105
chr14	96483253	96483417	SV20_ATAC_CNCC5_Rep2_mem_srt_noMT_q10_rmdup_peaks_peak_19136
chr14	101831779	101832071	SV20_ATAC_CNCC5_Rep2_mem_srt_noMT_q10_rmdup_peaks_peak_19295
chr15	25104134	25104234	SV20_ATAC_CNCC5_Rep2_mem_srt_noMT_q10_rmdup_peaks_peak_19501
chr15	41074815	41075065	SV20_ATAC_CNCC5_Rep2_mem_srt_noMT_q10_rmdup_peaks_peak_19813
chr15	45996947	45997053	SV20_ATAC_CNCC5_Rep2_mem_srt_noMT_q10_rmdup_peaks_peak_19956
chr15	52043442	52043586	SV20_ATAC_CNCC5_Rep2_mem_srt_noMT_q10_rmdup_peaks_peak_20041
chr15	52312003	52312094	SV20_ATAC_CNCC5_Rep2_mem_srt_noMT_q10_rmdup_peaks_peak_20055
chr15	52970945	52971077	SV20_ATAC_CNCC5_Rep2_mem_srt_noMT_q10_rmdup_peaks_peak_20077
chr15	53403259	53403467	SV20_ATAC_CNCC5_Rep2_mem_srt_noMT_q10_rmdup_peaks_peak_20087
chr15	53917553	53917852	SV20_ATAC_CNCC5_Rep2_mem_srt_noMT_q10_rmdup_peaks_peak_20095
chr15	54269196	54269398	SV20_ATAC_CNCC5_Rep2_mem_srt_noMT_q10_rmdup_peaks_peak_20097
chr15	54270441	54270685	SV20_ATAC_CNCC5_Rep2_mem_srt_noMT_q10_rmdup_peaks_peak_20098
chr15	54897222	54897536	SV20_ATAC_CNCC5_Rep2_mem_srt_noMT_q10_rmdup_peaks_peak_20102
chr15	59730043	59730352	SV20_ATAC_CNCC5_Rep2_mem_srt_noMT_q10_rmdup_peaks_peak_20202
chr15	64208743	64208935	SV20_ATAC_CNCC5_Rep2_mem_srt_noMT_q10_rmdup_peaks_peak_20328
chr15	65477434	65477626	SV20_ATAC_CNCC5_Rep2_mem_srt_noMT_q10_rmdup_peaks_peak_20393
chr15	65546796	65547012	SV20_ATAC_CNCC5_Rep2_mem_srt_noMT_q10_rmdup_peaks_peak_20396
chr15	68273665	68273767	SV20_ATAC_CNCC5_Rep2_mem_srt_noMT_q10_rmdup_peaks_peak_20509
chr15	69819041	69819367	SV20_ATAC_CNCC5_Rep2_mem_srt_noMT_q10_rmdup_peaks_peak_20570
chr15	70615463	70615590	SV20_ATAC_CNCC5_Rep2_mem_srt_noMT_q10_rmdup_peaks_peak_20596
chr15	77559120	77559275	SV20_ATAC_CNCC5_Rep2_mem_srt_noMT_q10_rmdup_peaks_peak_20853
chr15	81711736	81711859	SV20_ATAC_CNCC5_Rep2_mem_srt_noMT_q10_rmdup_peaks_peak_21000
chr15	86987962	86988061	SV20_ATAC_CNCC5_Rep2_mem_srt_noMT_q10_rmdup_peaks_peak_21119
chr15	88440288	88440372	SV20_ATAC_CNCC5_Rep2_mem_srt_noMT_q10_rmdup_peaks_peak_21132
chr15	90823460	90823582	SV20_ATAC_CNCC5_Rep2_mem_srt_noMT_q10_rmdup_peaks_peak_21241
chr15	96389192	96389613	SV20_ATAC_CNCC5_Rep2_mem_srt_noMT_q10_rmdup_peaks_peak_21377
chr15	96607619	96607807	SV20_ATAC_CNCC5_Rep2_mem_srt_noMT_q10_rmdup_peaks_peak_21384
chr15	97034948	97035128	SV20_ATAC_CNCC5_Rep2_mem_srt_noMT_q10_rmdup_peaks_peak_21395
chr15	97087520	97087765	SV20_ATAC_CNCC5_Rep2_mem_srt_noMT_q10_rmdup_peaks_peak_21398
chr15	97243186	97243507	SV20_ATAC_CNCC5_Rep2_mem_srt_noMT_q10_rmdup_peaks_peak_21400
chr15	97246337	97246537	SV20_ATAC_CNCC5_Rep2_mem_srt_noMT_q10_rmdup_peaks_peak_21401
chr15	97527718	97527880	SV20_ATAC_CNCC5_Rep2_mem_srt_noMT_q10_rmdup_peaks_peak_21405
chr15	97720511	97720749	SV20_ATAC_CNCC5_Rep2_mem_srt_noMT_q10_rmdup_peaks_peak_21411
chr15	98196140	98196370	SV20_ATAC_CNCC5_Rep2_mem_srt_noMT_q10_rmdup_peaks_peak_21414
chr15	98442343	98442456	SV20_ATAC_CNCC5_Rep2_mem_srt_noMT_q10_rmdup_peaks_peak_21415
chr15	98447465	98447736	SV20_ATAC_CNCC5_Rep2_mem_srt_noMT_q10_rmdup_peaks_peak_21416
chr15	98503486	98504002	SV20_ATAC_CNCC5_Rep2_mem_srt_noMT_q10_rmdup_peaks_peak_21418
chr15	98685956	98686085	SV20_ATAC_CNCC5_Rep2_mem_srt_noMT_q10_rmdup_peaks_peak_21421
chr16	285021	285126	SV20_ATAC_CNCC5_Rep2_mem_srt_noMT_q10_rmdup_peaks_peak_21536
chr16	1075335	1075474	SV20_ATAC_CNCC5_Rep2_mem_srt_noMT_q10_rmdup_peaks_peak_21580
chr16	1889692	1889831	SV20_ATAC_CNCC5_Rep2_mem_srt_noMT_q10_rmdup_peaks_peak_21614
chr16	5966739	5966812	SV20_ATAC_CNCC5_Rep2_mem_srt_noMT_q10_rmdup_peaks_peak_21821
chr16	8223251	8223352	SV20_ATAC_CNCC5_Rep2_mem_srt_noMT_q10_rmdup_peaks_peak_21830
chr16	8544166	8544257	SV20_ATAC_CNCC5_Rep2_mem_srt_noMT_q10_rmdup_peaks_peak_21831
chr16	9796526	9796680	SV20_ATAC_CNCC5_Rep2_mem_srt_noMT_q10_rmdup_peaks_peak_21866
chr16	11194142	11194273	SV20_ATAC_CNCC5_Rep2_mem_srt_noMT_q10_rmdup_peaks_peak_21900
chr16	12365100	12365205	SV20_ATAC_CNCC5_Rep2_mem_srt_noMT_q10_rmdup_peaks_peak_21938
chr16	12755690	12755830	SV20_ATAC_CNCC5_Rep2_mem_srt_noMT_q10_rmdup_peaks_peak_21947
chr16	14280487	14280678	SV20_ATAC_CNCC5_Rep2_mem_srt_noMT_q10_rmdup_peaks_peak_21969
chr16	15022010	15022190	SV20_ATAC_CNCC5_Rep2_mem_srt_noMT_q10_rmdup_peaks_peak_21984
chr16	15082668	15082838	SV20_ATAC_CNCC5_Rep2_mem_srt_noMT_q10_rmdup_peaks_peak_21986
chr16	16288859	16288932	SV20_ATAC_CNCC5_Rep2_mem_srt_noMT_q10_rmdup_peaks_peak_22028
chr16	22695447	22695540	SV20_ATAC_CNCC5_Rep2_mem_srt_noMT_q10_rmdup_peaks_peak_22177
chr16	25586764	25586868	SV20_ATAC_CNCC5_Rep2_mem_srt_noMT_q10_rmdup_peaks_peak_22261
chr16	25867234	25867356	SV20_ATAC_CNCC5_Rep2_mem_srt_noMT_q10_rmdup_peaks_peak_22262
chr16	25962001	25962602	SV20_ATAC_CNCC5_Rep2_mem_srt_noMT_q10_rmdup_peaks_peak_22263
chr16	27095430	27095509	SV20_ATAC_CNCC5_Rep2_mem_srt_noMT_q10_rmdup_peaks_peak_22266
chr16	27166502	27166596	SV20_ATAC_CNCC5_Rep2_mem_srt_noMT_q10_rmdup_peaks_peak_22268
chr16	30709855	30709943	SV20_ATAC_CNCC5_Rep2_mem_srt_noMT_q10_rmdup_peaks_peak_22413
chr16	46409614	46409739	SV20_ATAC_CNCC5_Rep2_mem_srt_noMT_q10_rmdup_peaks_peak_22520
chr16	49247604	49247848	SV20_ATAC_CNCC5_Rep2_mem_srt_noMT_q10_rmdup_peaks_peak_22593
chr16	51148450	51148574	SV20_ATAC_CNCC5_Rep2_mem_srt_noMT_q10_rmdup_peaks_peak_22648
chr16	51704522	51704775	SV20_ATAC_CNCC5_Rep2_mem_srt_noMT_q10_rmdup_peaks_peak_22667
chr16	54385223	54385538	SV20_ATAC_CNCC5_Rep2_mem_srt_noMT_q10_rmdup_peaks_peak_22709
chr16	56835759	56835970	SV20_ATAC_CNCC5_Rep2_mem_srt_noMT_q10_rmdup_peaks_peak_22782
chr16	75279226	75279406	SV20_ATAC_CNCC5_Rep2_mem_srt_noMT_q10_rmdup_peaks_peak_23222
chr16	75489667	75489805	SV20_ATAC_CNCC5_Rep2_mem_srt_noMT_q10_rmdup_peaks_peak_23233
chr16	75767788	75767954	SV20_ATAC_CNCC5_Rep2_mem_srt_noMT_q10_rmdup_peaks_peak_23247
chr16	81129552	81129763	SV20_ATAC_CNCC5_Rep2_mem_srt_noMT_q10_rmdup_peaks_peak_23315
chr16	81668464	81668579	SV20_ATAC_CNCC5_Rep2_mem_srt_noMT_q10_rmdup_peaks_peak_23332
chr16	82490317	82490402	SV20_ATAC_CNCC5_Rep2_mem_srt_noMT_q10_rmdup_peaks_peak_23352
chr16	82673436	82673567	SV20_ATAC_CNCC5_Rep2_mem_srt_noMT_q10_rmdup_peaks_peak_23353
chr16	83708813	83709028	SV20_ATAC_CNCC5_Rep2_mem_srt_noMT_q10_rmdup_peaks_peak_23357
chr16	85363263	85363428	SV20_ATAC_CNCC5_Rep2_mem_srt_noMT_q10_rmdup_peaks_peak_23446
chr16	86108446	86108693	SV20_ATAC_CNCC5_Rep2_mem_srt_noMT_q10_rmdup_peaks_peak_23475
chr16	86868446	86868532	SV20_ATAC_CNCC5_Rep2_mem_srt_noMT_q10_rmdup_peaks_peak_23495
chr16	88038810	88038976	SV20_ATAC_CNCC5_Rep2_mem_srt_noMT_q10_rmdup_peaks_peak_23550
chr17	830915	831044	SV20_ATAC_CNCC5_Rep2_mem_srt_noMT_q10_rmdup_peaks_peak_23664
chr17	2715550	2715726	SV20_ATAC_CNCC5_Rep2_mem_srt_noMT_q10_rmdup_peaks_peak_23761
chr17	4028426	4028548	SV20_ATAC_CNCC5_Rep2_mem_srt_noMT_q10_rmdup_peaks_peak_23806
chr17	4064612	4064855	SV20_ATAC_CNCC5_Rep2_mem_srt_noMT_q10_rmdup_peaks_peak_23809
chr17	5614786	5614945	SV20_ATAC_CNCC5_Rep2_mem_srt_noMT_q10_rmdup_peaks_peak_23889
chr17	7922529	7922800	SV20_ATAC_CNCC5_Rep2_mem_srt_noMT_q10_rmdup_peaks_peak_24027
chr17	10779390	10779473	SV20_ATAC_CNCC5_Rep2_mem_srt_noMT_q10_rmdup_peaks_peak_24139
chr17	11390862	11391144	SV20_ATAC_CNCC5_Rep2_mem_srt_noMT_q10_rmdup_peaks_peak_24146
chr17	11397374	11397491	SV20_ATAC_CNCC5_Rep2_mem_srt_noMT_q10_rmdup_peaks_peak_24147
chr17	11410134	11410274	SV20_ATAC_CNCC5_Rep2_mem_srt_noMT_q10_rmdup_peaks_peak_24148
chr17	11501579	11501872	SV20_ATAC_CNCC5_Rep2_mem_srt_noMT_q10_rmdup_peaks_peak_24151
chr17	11502273	11502580	SV20_ATAC_CNCC5_Rep2_mem_srt_noMT_q10_rmdup_peaks_peak_24152
chr17	11531856	11531939	SV20_ATAC_CNCC5_Rep2_mem_srt_noMT_q10_rmdup_peaks_peak_24153
chr17	11572009	11572170	SV20_ATAC_CNCC5_Rep2_mem_srt_noMT_q10_rmdup_peaks_peak_24154
chr17	39065653	39065777	SV20_ATAC_CNCC5_Rep2_mem_srt_noMT_q10_rmdup_peaks_peak_24943
chr17	40851188	40851417	SV20_ATAC_CNCC5_Rep2_mem_srt_noMT_q10_rmdup_peaks_peak_25038
chr17	42998910	42999079	SV20_ATAC_CNCC5_Rep2_mem_srt_noMT_q10_rmdup_peaks_peak_25166
chr17	55483905	55484270	SV20_ATAC_CNCC5_Rep2_mem_srt_noMT_q10_rmdup_peaks_peak_25522
chr17	56013407	56013553	SV20_ATAC_CNCC5_Rep2_mem_srt_noMT_q10_rmdup_peaks_peak_25552
chr17	57863940	57864067	SV20_ATAC_CNCC5_Rep2_mem_srt_noMT_q10_rmdup_peaks_peak_25621
chr17	63972155	63972278	SV20_ATAC_CNCC5_Rep2_mem_srt_noMT_q10_rmdup_peaks_peak_25767
chr17	74906096	74906210	SV20_ATAC_CNCC5_Rep2_mem_srt_noMT_q10_rmdup_peaks_peak_26124
chr17	77030289	77030496	SV20_ATAC_CNCC5_Rep2_mem_srt_noMT_q10_rmdup_peaks_peak_26229
chr17	77110987	77111220	SV20_ATAC_CNCC5_Rep2_mem_srt_noMT_q10_rmdup_peaks_peak_26234
chr17	78840085	78840220	SV20_ATAC_CNCC5_Rep2_mem_srt_noMT_q10_rmdup_peaks_peak_26305
chr18	10203074	10203273	SV20_ATAC_CNCC5_Rep2_mem_srt_noMT_q10_rmdup_peaks_peak_26657
chr18	19904185	19904310	SV20_ATAC_CNCC5_Rep2_mem_srt_noMT_q10_rmdup_peaks_peak_26798
chr18	37380244	37380356	SV20_ATAC_CNCC5_Rep2_mem_srt_noMT_q10_rmdup_peaks_peak_27118
chr18	44547094	44547229	SV20_ATAC_CNCC5_Rep2_mem_srt_noMT_q10_rmdup_peaks_peak_27216
chr18	46207378	46207491	SV20_ATAC_CNCC5_Rep2_mem_srt_noMT_q10_rmdup_peaks_peak_27270
chr18	47467739	47467929	SV20_ATAC_CNCC5_Rep2_mem_srt_noMT_q10_rmdup_peaks_peak_27309
chr18	57373888	57374109	SV20_ATAC_CNCC5_Rep2_mem_srt_noMT_q10_rmdup_peaks_peak_27539
chr19	1381401	1381505	SV20_ATAC_CNCC5_Rep2_mem_srt_noMT_q10_rmdup_peaks_peak_27923
chr19	1624590	1624687	SV20_ATAC_CNCC5_Rep2_mem_srt_noMT_q10_rmdup_peaks_peak_27944
chr19	4414744	4414859	SV20_ATAC_CNCC5_Rep2_mem_srt_noMT_q10_rmdup_peaks_peak_28121
chr19	7441072	7441240	SV20_ATAC_CNCC5_Rep2_mem_srt_noMT_q10_rmdup_peaks_peak_28266
chr19	8035826	8035942	SV20_ATAC_CNCC5_Rep2_mem_srt_noMT_q10_rmdup_peaks_peak_28308
chr19	8093848	8094004	SV20_ATAC_CNCC5_Rep2_mem_srt_noMT_q10_rmdup_peaks_peak_28314
chr19	8223530	8223608	SV20_ATAC_CNCC5_Rep2_mem_srt_noMT_q10_rmdup_peaks_peak_28318
chr19	8432335	8432586	SV20_ATAC_CNCC5_Rep2_mem_srt_noMT_q10_rmdup_peaks_peak_28331
chr19	8740944	8741107	SV20_ATAC_CNCC5_Rep2_mem_srt_noMT_q10_rmdup_peaks_peak_28353
chr19	8943074	8943147	SV20_ATAC_CNCC5_Rep2_mem_srt_noMT_q10_rmdup_peaks_peak_28354
chr19	8943222	8943860	SV20_ATAC_CNCC5_Rep2_mem_srt_noMT_q10_rmdup_peaks_peak_28355
chr19	14628862	14628972	SV20_ATAC_CNCC5_Rep2_mem_srt_noMT_q10_rmdup_peaks_peak_28696
chr19	15695583	15695695	SV20_ATAC_CNCC5_Rep2_mem_srt_noMT_q10_rmdup_peaks_peak_28740
chr19	15740205	15740288	SV20_ATAC_CNCC5_Rep2_mem_srt_noMT_q10_rmdup_peaks_peak_28741
chr19	15947796	15948038	SV20_ATAC_CNCC5_Rep2_mem_srt_noMT_q10_rmdup_peaks_peak_28742
chr19	18528398	18528564	SV20_ATAC_CNCC5_Rep2_mem_srt_noMT_q10_rmdup_peaks_peak_28885
chr19	18811924	18812026	SV20_ATAC_CNCC5_Rep2_mem_srt_noMT_q10_rmdup_peaks_peak_28905
chr19	29531996	29532098	SV20_ATAC_CNCC5_Rep2_mem_srt_noMT_q10_rmdup_peaks_peak_29036
chr19	29802407	29802615	SV20_ATAC_CNCC5_Rep2_mem_srt_noMT_q10_rmdup_peaks_peak_29042
chr19	30561145	30561427	SV20_ATAC_CNCC5_Rep2_mem_srt_noMT_q10_rmdup_peaks_peak_29065
chr19	33182629	33182750	SV20_ATAC_CNCC5_Rep2_mem_srt_noMT_q10_rmdup_peaks_peak_29104
chr19	34796476	34796670	SV20_ATAC_CNCC5_Rep2_mem_srt_noMT_q10_rmdup_peaks_peak_29154
chr19	37464012	37464485	SV20_ATAC_CNCC5_Rep2_mem_srt_noMT_q10_rmdup_peaks_peak_29289
chr19	38146339	38146551	SV20_ATAC_CNCC5_Rep2_mem_srt_noMT_q10_rmdup_peaks_peak_29313
chr19	41349538	41349704	SV20_ATAC_CNCC5_Rep2_mem_srt_noMT_q10_rmdup_peaks_peak_29515
chr19	44331365	44331608	SV20_ATAC_CNCC5_Rep2_mem_srt_noMT_q10_rmdup_peaks_peak_29632
chr19	44952513	44952823	SV20_ATAC_CNCC5_Rep2_mem_srt_noMT_q10_rmdup_peaks_peak_29651
chr19	45607322	45607518	SV20_ATAC_CNCC5_Rep2_mem_srt_noMT_q10_rmdup_peaks_peak_29691
chr19	47561946	47562265	SV20_ATAC_CNCC5_Rep2_mem_srt_noMT_q10_rmdup_peaks_peak_29849
chr19	47910540	47910736	SV20_ATAC_CNCC5_Rep2_mem_srt_noMT_q10_rmdup_peaks_peak_29871
chr19	49078048	49078137	SV20_ATAC_CNCC5_Rep2_mem_srt_noMT_q10_rmdup_peaks_peak_29959
chr19	52192209	52192385	SV20_ATAC_CNCC5_Rep2_mem_srt_noMT_q10_rmdup_peaks_peak_30200
chr19	56092288	56092361	SV20_ATAC_CNCC5_Rep2_mem_srt_noMT_q10_rmdup_peaks_peak_30427
chr19	56988748	56989075	SV20_ATAC_CNCC5_Rep2_mem_srt_noMT_q10_rmdup_peaks_peak_30461
chr2	3427810	3427889	SV20_ATAC_CNCC5_Rep2_mem_srt_noMT_q10_rmdup_peaks_peak_30665
chr2	3862491	3862821	SV20_ATAC_CNCC5_Rep2_mem_srt_noMT_q10_rmdup_peaks_peak_30683
chr2	10017972	10018111	SV20_ATAC_CNCC5_Rep2_mem_srt_noMT_q10_rmdup_peaks_peak_30816
chr2	11655732	11655805	SV20_ATAC_CNCC5_Rep2_mem_srt_noMT_q10_rmdup_peaks_peak_30877
chr2	18958624	18959096	SV20_ATAC_CNCC5_Rep2_mem_srt_noMT_q10_rmdup_peaks_peak_31011
chr2	20581398	20581566	SV20_ATAC_CNCC5_Rep2_mem_srt_noMT_q10_rmdup_peaks_peak_31062
chr2	45295696	45295796	SV20_ATAC_CNCC5_Rep2_mem_srt_noMT_q10_rmdup_peaks_peak_31674
chr2	53737071	53737417	SV20_ATAC_CNCC5_Rep2_mem_srt_noMT_q10_rmdup_peaks_peak_31830
chr2	65159032	65159163	SV20_ATAC_CNCC5_Rep2_mem_srt_noMT_q10_rmdup_peaks_peak_32078
chr2	65272758	65272874	SV20_ATAC_CNCC5_Rep2_mem_srt_noMT_q10_rmdup_peaks_peak_32081
chr2	66764194	66764566	SV20_ATAC_CNCC5_Rep2_mem_srt_noMT_q10_rmdup_peaks_peak_32121
chr2	73499485	73499714	SV20_ATAC_CNCC5_Rep2_mem_srt_noMT_q10_rmdup_peaks_peak_32333
chr2	74488782	74488907	SV20_ATAC_CNCC5_Rep2_mem_srt_noMT_q10_rmdup_peaks_peak_32358
chr2	75660431	75660558	SV20_ATAC_CNCC5_Rep2_mem_srt_noMT_q10_rmdup_peaks_peak_32416
chr2	89157571	89157664	SV20_ATAC_CNCC5_Rep2_mem_srt_noMT_q10_rmdup_peaks_peak_32621
chr2	91958237	91958341	SV20_ATAC_CNCC5_Rep2_mem_srt_noMT_q10_rmdup_peaks_peak_32650
chr2	92320364	92320502	SV20_ATAC_CNCC5_Rep2_mem_srt_noMT_q10_rmdup_peaks_peak_32664
chr2	96050738	96050933	SV20_ATAC_CNCC5_Rep2_mem_srt_noMT_q10_rmdup_peaks_peak_32681
chr2	96348361	96348474	SV20_ATAC_CNCC5_Rep2_mem_srt_noMT_q10_rmdup_peaks_peak_32685
chr2	96379414	96379620	SV20_ATAC_CNCC5_Rep2_mem_srt_noMT_q10_rmdup_peaks_peak_32686
chr2	98475027	98475159	SV20_ATAC_CNCC5_Rep2_mem_srt_noMT_q10_rmdup_peaks_peak_32777
chr2	103457754	103457939	SV20_ATAC_CNCC5_Rep2_mem_srt_noMT_q10_rmdup_peaks_peak_32886
chr2	105200990	105201132	SV20_ATAC_CNCC5_Rep2_mem_srt_noMT_q10_rmdup_peaks_peak_32905
chr2	105275039	105275154	SV20_ATAC_CNCC5_Rep2_mem_srt_noMT_q10_rmdup_peaks_peak_32906
chr2	130886799	130886942	SV20_ATAC_CNCC5_Rep2_mem_srt_noMT_q10_rmdup_peaks_peak_33384
chr2	133410156	133410278	SV20_ATAC_CNCC5_Rep2_mem_srt_noMT_q10_rmdup_peaks_peak_33467
chr2	135533122	135533210	SV20_ATAC_CNCC5_Rep2_mem_srt_noMT_q10_rmdup_peaks_peak_33510
chr2	157659876	157659958	SV20_ATAC_CNCC5_Rep2_mem_srt_noMT_q10_rmdup_peaks_peak_33817
chr2	159819705	159819895	SV20_ATAC_CNCC5_Rep2_mem_srt_noMT_q10_rmdup_peaks_peak_33854
chr2	160128816	160128933	SV20_ATAC_CNCC5_Rep2_mem_srt_noMT_q10_rmdup_peaks_peak_33866
chr2	162271346	162271445	SV20_ATAC_CNCC5_Rep2_mem_srt_noMT_q10_rmdup_peaks_peak_33913
chr2	174635256	174635454	SV20_ATAC_CNCC5_Rep2_mem_srt_noMT_q10_rmdup_peaks_peak_34193
chr2	176465267	176465545	SV20_ATAC_CNCC5_Rep2_mem_srt_noMT_q10_rmdup_peaks_peak_34242
chr2	205128952	205129115	SV20_ATAC_CNCC5_Rep2_mem_srt_noMT_q10_rmdup_peaks_peak_34770
chr2	208757340	208757622	SV20_ATAC_CNCC5_Rep2_mem_srt_noMT_q10_rmdup_peaks_peak_34855
chr2	213402600	213402744	SV20_ATAC_CNCC5_Rep2_mem_srt_noMT_q10_rmdup_peaks_peak_34940
chr2	213818296	213818541	SV20_ATAC_CNCC5_Rep2_mem_srt_noMT_q10_rmdup_peaks_peak_34952
chr2	220551129	220551351	SV20_ATAC_CNCC5_Rep2_mem_srt_noMT_q10_rmdup_peaks_peak_35147
chr2	220717005	220717104	SV20_ATAC_CNCC5_Rep2_mem_srt_noMT_q10_rmdup_peaks_peak_35151
chr2	223343161	223343283	SV20_ATAC_CNCC5_Rep2_mem_srt_noMT_q10_rmdup_peaks_peak_35198
chr2	229628364	229628605	SV20_ATAC_CNCC5_Rep2_mem_srt_noMT_q10_rmdup_peaks_peak_35303
chr2	236079623	236079725	SV20_ATAC_CNCC5_Rep2_mem_srt_noMT_q10_rmdup_peaks_peak_35506
chr2	242604871	242605050	SV20_ATAC_CNCC5_Rep2_mem_srt_noMT_q10_rmdup_peaks_peak_35709
chr20	2226741	2226883	SV20_ATAC_CNCC5_Rep2_mem_srt_noMT_q10_rmdup_peaks_peak_35809
chr20	10636502	10636627	SV20_ATAC_CNCC5_Rep2_mem_srt_noMT_q10_rmdup_peaks_peak_36015
chr20	18693755	18693839	SV20_ATAC_CNCC5_Rep2_mem_srt_noMT_q10_rmdup_peaks_peak_36153
chr20	20878682	20878838	SV20_ATAC_CNCC5_Rep2_mem_srt_noMT_q10_rmdup_peaks_peak_36201
chr20	32255825	32255913	SV20_ATAC_CNCC5_Rep2_mem_srt_noMT_q10_rmdup_peaks_peak_36423
chr20	36470557	36470632	SV20_ATAC_CNCC5_Rep2_mem_srt_noMT_q10_rmdup_peaks_peak_36611
chr20	36615464	36615713	SV20_ATAC_CNCC5_Rep2_mem_srt_noMT_q10_rmdup_peaks_peak_36617
chr20	37295057	37295222	SV20_ATAC_CNCC5_Rep2_mem_srt_noMT_q10_rmdup_peaks_peak_36643
chr20	37639114	37639450	SV20_ATAC_CNCC5_Rep2_mem_srt_noMT_q10_rmdup_peaks_peak_36661
chr20	38614823	38615216	SV20_ATAC_CNCC5_Rep2_mem_srt_noMT_q10_rmdup_peaks_peak_36674
chr20	40398372	40398617	SV20_ATAC_CNCC5_Rep2_mem_srt_noMT_q10_rmdup_peaks_peak_36707
chr20	43150246	43150354	SV20_ATAC_CNCC5_Rep2_mem_srt_noMT_q10_rmdup_peaks_peak_36737
chr20	43729609	43729769	SV20_ATAC_CNCC5_Rep2_mem_srt_noMT_q10_rmdup_peaks_peak_36756
chr20	44764780	44764853	SV20_ATAC_CNCC5_Rep2_mem_srt_noMT_q10_rmdup_peaks_peak_36817
chr20	46834636	46834847	SV20_ATAC_CNCC5_Rep2_mem_srt_noMT_q10_rmdup_peaks_peak_36898
chr20	47084428	47084775	SV20_ATAC_CNCC5_Rep2_mem_srt_noMT_q10_rmdup_peaks_peak_36906
chr20	47219960	47220246	SV20_ATAC_CNCC5_Rep2_mem_srt_noMT_q10_rmdup_peaks_peak_36912
chr20	48122243	48122370	SV20_ATAC_CNCC5_Rep2_mem_srt_noMT_q10_rmdup_peaks_peak_36944
chr20	48450116	48450241	SV20_ATAC_CNCC5_Rep2_mem_srt_noMT_q10_rmdup_peaks_peak_36961
chr20	49341688	49341817	SV20_ATAC_CNCC5_Rep2_mem_srt_noMT_q10_rmdup_peaks_peak_37014
chr20	49838612	49838696	SV20_ATAC_CNCC5_Rep2_mem_srt_noMT_q10_rmdup_peaks_peak_37037
chr20	49838766	49838902	SV20_ATAC_CNCC5_Rep2_mem_srt_noMT_q10_rmdup_peaks_peak_37038
chr20	57935586	57935715	SV20_ATAC_CNCC5_Rep2_mem_srt_noMT_q10_rmdup_peaks_peak_37196
chr20	58013333	58013549	SV20_ATAC_CNCC5_Rep2_mem_srt_noMT_q10_rmdup_peaks_peak_37201
chr20	62899619	62899753	SV20_ATAC_CNCC5_Rep2_mem_srt_noMT_q10_rmdup_peaks_peak_37326
chr21	10773450	10773528	SV20_ATAC_CNCC5_Rep2_mem_srt_noMT_q10_rmdup_peaks_peak_37338
chr21	27521464	27521667	SV20_ATAC_CNCC5_Rep2_mem_srt_noMT_q10_rmdup_peaks_peak_37414
chr21	35171740	35171838	SV20_ATAC_CNCC5_Rep2_mem_srt_noMT_q10_rmdup_peaks_peak_37527
chr21	37583248	37583366	SV20_ATAC_CNCC5_Rep2_mem_srt_noMT_q10_rmdup_peaks_peak_37583
chr21	45246234	45246434	SV20_ATAC_CNCC5_Rep2_mem_srt_noMT_q10_rmdup_peaks_peak_37783
chr22	17954907	17955143	SV20_ATAC_CNCC5_Rep2_mem_srt_noMT_q10_rmdup_peaks_peak_37918
chr22	26655609	26655745	SV20_ATAC_CNCC5_Rep2_mem_srt_noMT_q10_rmdup_peaks_peak_38220
chr22	26812894	26813128	SV20_ATAC_CNCC5_Rep2_mem_srt_noMT_q10_rmdup_peaks_peak_38227
chr22	27338297	27338473	SV20_ATAC_CNCC5_Rep2_mem_srt_noMT_q10_rmdup_peaks_peak_38250
chr22	27370841	27371112	SV20_ATAC_CNCC5_Rep2_mem_srt_noMT_q10_rmdup_peaks_peak_38253
chr22	27656411	27656569	SV20_ATAC_CNCC5_Rep2_mem_srt_noMT_q10_rmdup_peaks_peak_38259
chr22	31277621	31277759	SV20_ATAC_CNCC5_Rep2_mem_srt_noMT_q10_rmdup_peaks_peak_38383
chr22	39249189	39249369	SV20_ATAC_CNCC5_Rep2_mem_srt_noMT_q10_rmdup_peaks_peak_38626
chr22	42750147	42750235	SV20_ATAC_CNCC5_Rep2_mem_srt_noMT_q10_rmdup_peaks_peak_38784
chr22	43722316	43722889	SV20_ATAC_CNCC5_Rep2_mem_srt_noMT_q10_rmdup_peaks_peak_38837
chr22	47304690	47304857	SV20_ATAC_CNCC5_Rep2_mem_srt_noMT_q10_rmdup_peaks_peak_38954
chr3	5347193	5347335	SV20_ATAC_CNCC5_Rep2_mem_srt_noMT_q10_rmdup_peaks_peak_39093
chr3	5418523	5418845	SV20_ATAC_CNCC5_Rep2_mem_srt_noMT_q10_rmdup_peaks_peak_39095
chr3	5829606	5829781	SV20_ATAC_CNCC5_Rep2_mem_srt_noMT_q10_rmdup_peaks_peak_39102
chr3	7006054	7006210	SV20_ATAC_CNCC5_Rep2_mem_srt_noMT_q10_rmdup_peaks_peak_39104
chr3	7186573	7186693	SV20_ATAC_CNCC5_Rep2_mem_srt_noMT_q10_rmdup_peaks_peak_39108
chr3	18289502	18289577	SV20_ATAC_CNCC5_Rep2_mem_srt_noMT_q10_rmdup_peaks_peak_39442
chr3	19694519	19694720	SV20_ATAC_CNCC5_Rep2_mem_srt_noMT_q10_rmdup_peaks_peak_39460
chr3	44400718	44400989	SV20_ATAC_CNCC5_Rep2_mem_srt_noMT_q10_rmdup_peaks_peak_39996
chr3	47932338	47932421	SV20_ATAC_CNCC5_Rep2_mem_srt_noMT_q10_rmdup_peaks_peak_40103
chr3	52467673	52467940	SV20_ATAC_CNCC5_Rep2_mem_srt_noMT_q10_rmdup_peaks_peak_40315
chr3	57541683	57541857	SV20_ATAC_CNCC5_Rep2_mem_srt_noMT_q10_rmdup_peaks_peak_40437
chr3	59305877	59306276	SV20_ATAC_CNCC5_Rep2_mem_srt_noMT_q10_rmdup_peaks_peak_40490
chr3	72322876	72323003	SV20_ATAC_CNCC5_Rep2_mem_srt_noMT_q10_rmdup_peaks_peak_40749
chr3	74059705	74059882	SV20_ATAC_CNCC5_Rep2_mem_srt_noMT_q10_rmdup_peaks_peak_40793
chr3	104464289	104464389	SV20_ATAC_CNCC5_Rep2_mem_srt_noMT_q10_rmdup_peaks_peak_41049
chr3	110929749	110929896	SV20_ATAC_CNCC5_Rep2_mem_srt_noMT_q10_rmdup_peaks_peak_41133
chr3	111767850	111768062	SV20_ATAC_CNCC5_Rep2_mem_srt_noMT_q10_rmdup_peaks_peak_41154
chr3	112022382	112022516	SV20_ATAC_CNCC5_Rep2_mem_srt_noMT_q10_rmdup_peaks_peak_41162
chr3	132314066	132314154	SV20_ATAC_CNCC5_Rep2_mem_srt_noMT_q10_rmdup_peaks_peak_41739
chr3	186250374	186250504	SV20_ATAC_CNCC5_Rep2_mem_srt_noMT_q10_rmdup_peaks_peak_42792
chr4	8963243	8963362	SV20_ATAC_CNCC5_Rep2_mem_srt_noMT_q10_rmdup_peaks_peak_43448
chr4	9154028	9154571	SV20_ATAC_CNCC5_Rep2_mem_srt_noMT_q10_rmdup_peaks_peak_43451
chr4	9154660	9155095	SV20_ATAC_CNCC5_Rep2_mem_srt_noMT_q10_rmdup_peaks_peak_43452
chr4	9497263	9497381	SV20_ATAC_CNCC5_Rep2_mem_srt_noMT_q10_rmdup_peaks_peak_43453
chr4	9533754	9534084	SV20_ATAC_CNCC5_Rep2_mem_srt_noMT_q10_rmdup_peaks_peak_43455
chr4	9692947	9693634	SV20_ATAC_CNCC5_Rep2_mem_srt_noMT_q10_rmdup_peaks_peak_43457
chr4	10726392	10726568	SV20_ATAC_CNCC5_Rep2_mem_srt_noMT_q10_rmdup_peaks_peak_43478
chr4	71734642	71734715	SV20_ATAC_CNCC5_Rep2_mem_srt_noMT_q10_rmdup_peaks_peak_44160
chr4	78621130	78621353	SV20_ATAC_CNCC5_Rep2_mem_srt_noMT_q10_rmdup_peaks_peak_44319
chr4	102074773	102074884	SV20_ATAC_CNCC5_Rep2_mem_srt_noMT_q10_rmdup_peaks_peak_44722
chr4	119756240	119756407	SV20_ATAC_CNCC5_Rep2_mem_srt_noMT_q10_rmdup_peaks_peak_45026
chr4	129382815	129382891	SV20_ATAC_CNCC5_Rep2_mem_srt_noMT_q10_rmdup_peaks_peak_45197
chr4	148696465	148696649	SV20_ATAC_CNCC5_Rep2_mem_srt_noMT_q10_rmdup_peaks_peak_45464
chr4	165898668	165898886	SV20_ATAC_CNCC5_Rep2_mem_srt_noMT_q10_rmdup_peaks_peak_45737
chr4	166303120	166303292	SV20_ATAC_CNCC5_Rep2_mem_srt_noMT_q10_rmdup_peaks_peak_45746
chr4	172994843	172995145	SV20_ATAC_CNCC5_Rep2_mem_srt_noMT_q10_rmdup_peaks_peak_45856
chr4	181691385	181691728	SV20_ATAC_CNCC5_Rep2_mem_srt_noMT_q10_rmdup_peaks_peak_45965
chr4_gl000193_random	79472	79586	SV20_ATAC_CNCC5_Rep2_mem_srt_noMT_q10_rmdup_peaks_peak_46178
chr5	57275	57348	SV20_ATAC_CNCC5_Rep2_mem_srt_noMT_q10_rmdup_peaks_peak_46185
chr5	2208165	2208296	SV20_ATAC_CNCC5_Rep2_mem_srt_noMT_q10_rmdup_peaks_peak_46258
chr5	2915190	2915384	SV20_ATAC_CNCC5_Rep2_mem_srt_noMT_q10_rmdup_peaks_peak_46271
chr5	3101386	3101628	SV20_ATAC_CNCC5_Rep2_mem_srt_noMT_q10_rmdup_peaks_peak_46272
chr5	3118523	3118808	SV20_ATAC_CNCC5_Rep2_mem_srt_noMT_q10_rmdup_peaks_peak_46274
chr5	3252024	3252174	SV20_ATAC_CNCC5_Rep2_mem_srt_noMT_q10_rmdup_peaks_peak_46275
chr5	3278039	3278231	SV20_ATAC_CNCC5_Rep2_mem_srt_noMT_q10_rmdup_peaks_peak_46276
chr5	4213085	4213363	SV20_ATAC_CNCC5_Rep2_mem_srt_noMT_q10_rmdup_peaks_peak_46286
chr5	4213626	4213884	SV20_ATAC_CNCC5_Rep2_mem_srt_noMT_q10_rmdup_peaks_peak_46287
chr5	4512207	4512349	SV20_ATAC_CNCC5_Rep2_mem_srt_noMT_q10_rmdup_peaks_peak_46288
chr5	5351462	5351671	SV20_ATAC_CNCC5_Rep2_mem_srt_noMT_q10_rmdup_peaks_peak_46301
chr5	9456699	9456817	SV20_ATAC_CNCC5_Rep2_mem_srt_noMT_q10_rmdup_peaks_peak_46367
chr5	9617480	9617553	SV20_ATAC_CNCC5_Rep2_mem_srt_noMT_q10_rmdup_peaks_peak_46377
chr5	10898727	10898801	SV20_ATAC_CNCC5_Rep2_mem_srt_noMT_q10_rmdup_peaks_peak_46417
chr5	28390523	28390745	SV20_ATAC_CNCC5_Rep2_mem_srt_noMT_q10_rmdup_peaks_peak_46621
chr5	31161952	31162039	SV20_ATAC_CNCC5_Rep2_mem_srt_noMT_q10_rmdup_peaks_peak_46642
chr5	34179708	34179810	SV20_ATAC_CNCC5_Rep2_mem_srt_noMT_q10_rmdup_peaks_peak_46696
chr5	37886684	37886893	SV20_ATAC_CNCC5_Rep2_mem_srt_noMT_q10_rmdup_peaks_peak_46791
chr5	76382456	76382558	SV20_ATAC_CNCC5_Rep2_mem_srt_noMT_q10_rmdup_peaks_peak_47389
chr5	96911616	96911986	SV20_ATAC_CNCC5_Rep2_mem_srt_noMT_q10_rmdup_peaks_peak_47791
chr5	98346216	98346322	SV20_ATAC_CNCC5_Rep2_mem_srt_noMT_q10_rmdup_peaks_peak_47800
chr5	134485483	134485899	SV20_ATAC_CNCC5_Rep2_mem_srt_noMT_q10_rmdup_peaks_peak_48428
chr5	135416233	135416479	SV20_ATAC_CNCC5_Rep2_mem_srt_noMT_q10_rmdup_peaks_peak_48463
chr5	142513907	142514050	SV20_ATAC_CNCC5_Rep2_mem_srt_noMT_q10_rmdup_peaks_peak_48711
chr5	143978395	143978638	SV20_ATAC_CNCC5_Rep2_mem_srt_noMT_q10_rmdup_peaks_peak_48735
chr5	146477876	146478023	SV20_ATAC_CNCC5_Rep2_mem_srt_noMT_q10_rmdup_peaks_peak_48781
chr5	146820890	146821078	SV20_ATAC_CNCC5_Rep2_mem_srt_noMT_q10_rmdup_peaks_peak_48788
chr5	147752445	147752546	SV20_ATAC_CNCC5_Rep2_mem_srt_noMT_q10_rmdup_peaks_peak_48812
chr5	155311076	155311343	SV20_ATAC_CNCC5_Rep2_mem_srt_noMT_q10_rmdup_peaks_peak_49029
chr5	171616441	171616581	SV20_ATAC_CNCC5_Rep2_mem_srt_noMT_q10_rmdup_peaks_peak_49364
chr6	1726670	1726786	SV20_ATAC_CNCC5_Rep2_mem_srt_noMT_q10_rmdup_peaks_peak_49748
chr6	3042002	3042111	SV20_ATAC_CNCC5_Rep2_mem_srt_noMT_q10_rmdup_peaks_peak_49787
chr6	13787415	13787499	SV20_ATAC_CNCC5_Rep2_mem_srt_noMT_q10_rmdup_peaks_peak_50069
chr6	17418113	17418249	SV20_ATAC_CNCC5_Rep2_mem_srt_noMT_q10_rmdup_peaks_peak_50175
chr6	26240420	26240603	SV20_ATAC_CNCC5_Rep2_mem_srt_noMT_q10_rmdup_peaks_peak_50361
chr6	34896016	34896323	SV20_ATAC_CNCC5_Rep2_mem_srt_noMT_q10_rmdup_peaks_peak_50556
chr6	39161370	39161498	SV20_ATAC_CNCC5_Rep2_mem_srt_noMT_q10_rmdup_peaks_peak_50733
chr6	40310658	40310818	SV20_ATAC_CNCC5_Rep2_mem_srt_noMT_q10_rmdup_peaks_peak_50762
chr6	41495955	41496143	SV20_ATAC_CNCC5_Rep2_mem_srt_noMT_q10_rmdup_peaks_peak_50802
chr6	42218192	42218434	SV20_ATAC_CNCC5_Rep2_mem_srt_noMT_q10_rmdup_peaks_peak_50848
chr6	43826407	43826710	SV20_ATAC_CNCC5_Rep2_mem_srt_noMT_q10_rmdup_peaks_peak_50931
chr6	43894539	43894644	SV20_ATAC_CNCC5_Rep2_mem_srt_noMT_q10_rmdup_peaks_peak_50933
chr6	71665353	71665464	SV20_ATAC_CNCC5_Rep2_mem_srt_noMT_q10_rmdup_peaks_peak_51270
chr6	80519986	80520344	SV20_ATAC_CNCC5_Rep2_mem_srt_noMT_q10_rmdup_peaks_peak_51426
chr6	97651289	97651550	SV20_ATAC_CNCC5_Rep2_mem_srt_noMT_q10_rmdup_peaks_peak_51721
chr6	105793486	105793645	SV20_ATAC_CNCC5_Rep2_mem_srt_noMT_q10_rmdup_peaks_peak_51851
chr6	123077153	123077323	SV20_ATAC_CNCC5_Rep2_mem_srt_noMT_q10_rmdup_peaks_peak_52220
chr6	133870593	133870681	SV20_ATAC_CNCC5_Rep2_mem_srt_noMT_q10_rmdup_peaks_peak_52423
chr6	136434956	136435194	SV20_ATAC_CNCC5_Rep2_mem_srt_noMT_q10_rmdup_peaks_peak_52481
chr6	167764662	167764765	SV20_ATAC_CNCC5_Rep2_mem_srt_noMT_q10_rmdup_peaks_peak_53172
chr6	170068473	170068670	SV20_ATAC_CNCC5_Rep2_mem_srt_noMT_q10_rmdup_peaks_peak_53234
chr7	1852214	1852319	SV20_ATAC_CNCC5_Rep2_mem_srt_noMT_q10_rmdup_peaks_peak_53351
chr7	3129252	3129355	SV20_ATAC_CNCC5_Rep2_mem_srt_noMT_q10_rmdup_peaks_peak_53401
chr7	3470270	3470540	SV20_ATAC_CNCC5_Rep2_mem_srt_noMT_q10_rmdup_peaks_peak_53412
chr7	12132511	12132652	SV20_ATAC_CNCC5_Rep2_mem_srt_noMT_q10_rmdup_peaks_peak_53609
chr7	18461338	18461522	SV20_ATAC_CNCC5_Rep2_mem_srt_noMT_q10_rmdup_peaks_peak_53687
chr7	23389136	23389295	SV20_ATAC_CNCC5_Rep2_mem_srt_noMT_q10_rmdup_peaks_peak_53805
chr7	26438161	26438241	SV20_ATAC_CNCC5_Rep2_mem_srt_noMT_q10_rmdup_peaks_peak_53889
chr7	29130885	29131179	SV20_ATAC_CNCC5_Rep2_mem_srt_noMT_q10_rmdup_peaks_peak_53964
chr7	29496875	29497022	SV20_ATAC_CNCC5_Rep2_mem_srt_noMT_q10_rmdup_peaks_peak_53975
chr7	31351374	31351553	SV20_ATAC_CNCC5_Rep2_mem_srt_noMT_q10_rmdup_peaks_peak_54047
chr7	40787635	40787757	SV20_ATAC_CNCC5_Rep2_mem_srt_noMT_q10_rmdup_peaks_peak_54280
chr7	43687037	43687165	SV20_ATAC_CNCC5_Rep2_mem_srt_noMT_q10_rmdup_peaks_peak_54345
chr7	45960706	45960870	SV20_ATAC_CNCC5_Rep2_mem_srt_noMT_q10_rmdup_peaks_peak_54431
chr7	56173999	56174395	SV20_ATAC_CNCC5_Rep2_mem_srt_noMT_q10_rmdup_peaks_peak_54598
chr7	74203017	74203220	SV20_ATAC_CNCC5_Rep2_mem_srt_noMT_q10_rmdup_peaks_peak_54825
chr7	75683582	75683869	SV20_ATAC_CNCC5_Rep2_mem_srt_noMT_q10_rmdup_peaks_peak_54854
chr7	116987701	116987965	SV20_ATAC_CNCC5_Rep2_mem_srt_noMT_q10_rmdup_peaks_peak_55746
chr7	128549969	128550154	SV20_ATAC_CNCC5_Rep2_mem_srt_noMT_q10_rmdup_peaks_peak_55939
chr7	135382511	135382651	SV20_ATAC_CNCC5_Rep2_mem_srt_noMT_q10_rmdup_peaks_peak_56105
chr7	137564537	137564652	SV20_ATAC_CNCC5_Rep2_mem_srt_noMT_q10_rmdup_peaks_peak_56134
chr7	147116282	147116391	SV20_ATAC_CNCC5_Rep2_mem_srt_noMT_q10_rmdup_peaks_peak_56345
chr7	148507075	148507155	SV20_ATAC_CNCC5_Rep2_mem_srt_noMT_q10_rmdup_peaks_peak_56373
chr7	154898864	154899041	SV20_ATAC_CNCC5_Rep2_mem_srt_noMT_q10_rmdup_peaks_peak_56526
chr7_gl000195_random	68772	68902	SV20_ATAC_CNCC5_Rep2_mem_srt_noMT_q10_rmdup_peaks_peak_56612
chr7_gl000195_random	74367	74460	SV20_ATAC_CNCC5_Rep2_mem_srt_noMT_q10_rmdup_peaks_peak_56613
chr7_gl000195_random	121066	121252	SV20_ATAC_CNCC5_Rep2_mem_srt_noMT_q10_rmdup_peaks_peak_56619
chr8	17178303	17178410	SV20_ATAC_CNCC5_Rep2_mem_srt_noMT_q10_rmdup_peaks_peak_56928
chr8	23964028	23964240	SV20_ATAC_CNCC5_Rep2_mem_srt_noMT_q10_rmdup_peaks_peak_57125
chr8	29664893	29665050	SV20_ATAC_CNCC5_Rep2_mem_srt_noMT_q10_rmdup_peaks_peak_57295
chr8	30437604	30437768	SV20_ATAC_CNCC5_Rep2_mem_srt_noMT_q10_rmdup_peaks_peak_57327
chr8	37487887	37488029	SV20_ATAC_CNCC5_Rep2_mem_srt_noMT_q10_rmdup_peaks_peak_57412
chr8	38795195	38795321	SV20_ATAC_CNCC5_Rep2_mem_srt_noMT_q10_rmdup_peaks_peak_57472
chr8	40404159	40404289	SV20_ATAC_CNCC5_Rep2_mem_srt_noMT_q10_rmdup_peaks_peak_57497
chr8	41143761	41144068	SV20_ATAC_CNCC5_Rep2_mem_srt_noMT_q10_rmdup_peaks_peak_57511
chr8	42330889	42331111	SV20_ATAC_CNCC5_Rep2_mem_srt_noMT_q10_rmdup_peaks_peak_57564
chr8	61306204	61306389	SV20_ATAC_CNCC5_Rep2_mem_srt_noMT_q10_rmdup_peaks_peak_57818
chr8	66711921	66712358	SV20_ATAC_CNCC5_Rep2_mem_srt_noMT_q10_rmdup_peaks_peak_57938
chr8	95047378	95047490	SV20_ATAC_CNCC5_Rep2_mem_srt_noMT_q10_rmdup_peaks_peak_58384
chr8	95654655	95654728	SV20_ATAC_CNCC5_Rep2_mem_srt_noMT_q10_rmdup_peaks_peak_58399
chr8	96858563	96858693	SV20_ATAC_CNCC5_Rep2_mem_srt_noMT_q10_rmdup_peaks_peak_58424
chr8	122117671	122117932	SV20_ATAC_CNCC5_Rep2_mem_srt_noMT_q10_rmdup_peaks_peak_58878
chr8	124248006	124248514	SV20_ATAC_CNCC5_Rep2_mem_srt_noMT_q10_rmdup_peaks_peak_58925
chr8	125985499	125985773	SV20_ATAC_CNCC5_Rep2_mem_srt_noMT_q10_rmdup_peaks_peak_58973
chr8	126424641	126424714	SV20_ATAC_CNCC5_Rep2_mem_srt_noMT_q10_rmdup_peaks_peak_58986
chr8	134909807	134909956	SV20_ATAC_CNCC5_Rep2_mem_srt_noMT_q10_rmdup_peaks_peak_59155
chr8	135547763	135547931	SV20_ATAC_CNCC5_Rep2_mem_srt_noMT_q10_rmdup_peaks_peak_59162
chr8	135918406	135918672	SV20_ATAC_CNCC5_Rep2_mem_srt_noMT_q10_rmdup_peaks_peak_59172
chr8	136774540	136774627	SV20_ATAC_CNCC5_Rep2_mem_srt_noMT_q10_rmdup_peaks_peak_59186
chr8	136802700	136803187	SV20_ATAC_CNCC5_Rep2_mem_srt_noMT_q10_rmdup_peaks_peak_59187
chr8	137286760	137286911	SV20_ATAC_CNCC5_Rep2_mem_srt_noMT_q10_rmdup_peaks_peak_59189
chr8	138346952	138347107	SV20_ATAC_CNCC5_Rep2_mem_srt_noMT_q10_rmdup_peaks_peak_59194
chr8	138855579	138855688	SV20_ATAC_CNCC5_Rep2_mem_srt_noMT_q10_rmdup_peaks_peak_59197
chr8	138859426	138859642	SV20_ATAC_CNCC5_Rep2_mem_srt_noMT_q10_rmdup_peaks_peak_59198
chr8	138903267	138903353	SV20_ATAC_CNCC5_Rep2_mem_srt_noMT_q10_rmdup_peaks_peak_59199
chr8	139093742	139093825	SV20_ATAC_CNCC5_Rep2_mem_srt_noMT_q10_rmdup_peaks_peak_59201
chr8	139594805	139595075	SV20_ATAC_CNCC5_Rep2_mem_srt_noMT_q10_rmdup_peaks_peak_59207
chr8	139698908	139698987	SV20_ATAC_CNCC5_Rep2_mem_srt_noMT_q10_rmdup_peaks_peak_59208
chr8	139712751	139712835	SV20_ATAC_CNCC5_Rep2_mem_srt_noMT_q10_rmdup_peaks_peak_59209
chr8	139739800	139739893	SV20_ATAC_CNCC5_Rep2_mem_srt_noMT_q10_rmdup_peaks_peak_59210
chr8	139863809	139863968	SV20_ATAC_CNCC5_Rep2_mem_srt_noMT_q10_rmdup_peaks_peak_59212
chr8	139889039	139889112	SV20_ATAC_CNCC5_Rep2_mem_srt_noMT_q10_rmdup_peaks_peak_59213
chr8	139926444	139926960	SV20_ATAC_CNCC5_Rep2_mem_srt_noMT_q10_rmdup_peaks_peak_59215
chr8	139948466	139948677	SV20_ATAC_CNCC5_Rep2_mem_srt_noMT_q10_rmdup_peaks_peak_59216
chr8	140353242	140353332	SV20_ATAC_CNCC5_Rep2_mem_srt_noMT_q10_rmdup_peaks_peak_59223
chr8	140418142	140418298	SV20_ATAC_CNCC5_Rep2_mem_srt_noMT_q10_rmdup_peaks_peak_59224
chr8	140440779	140441058	SV20_ATAC_CNCC5_Rep2_mem_srt_noMT_q10_rmdup_peaks_peak_59225
chr8	140749817	140749979	SV20_ATAC_CNCC5_Rep2_mem_srt_noMT_q10_rmdup_peaks_peak_59229
chr8	143091642	143091892	SV20_ATAC_CNCC5_Rep2_mem_srt_noMT_q10_rmdup_peaks_peak_59301
chr8	144349536	144349756	SV20_ATAC_CNCC5_Rep2_mem_srt_noMT_q10_rmdup_peaks_peak_59353
chr8	145648737	145648897	SV20_ATAC_CNCC5_Rep2_mem_srt_noMT_q10_rmdup_peaks_peak_59422
chr9	223309	223407	SV20_ATAC_CNCC5_Rep2_mem_srt_noMT_q10_rmdup_peaks_peak_59470
chr9	2745628	2746018	SV20_ATAC_CNCC5_Rep2_mem_srt_noMT_q10_rmdup_peaks_peak_59538
chr9	37449969	37450042	SV20_ATAC_CNCC5_Rep2_mem_srt_noMT_q10_rmdup_peaks_peak_60200
chr9	71175081	71175167	SV20_ATAC_CNCC5_Rep2_mem_srt_noMT_q10_rmdup_peaks_peak_60276
chr9	77344376	77344538	SV20_ATAC_CNCC5_Rep2_mem_srt_noMT_q10_rmdup_peaks_peak_60402
chr9	81220529	81220679	SV20_ATAC_CNCC5_Rep2_mem_srt_noMT_q10_rmdup_peaks_peak_60472
chr9	97523033	97523210	SV20_ATAC_CNCC5_Rep2_mem_srt_noMT_q10_rmdup_peaks_peak_60819
chr9	118040614	118040929	SV20_ATAC_CNCC5_Rep2_mem_srt_noMT_q10_rmdup_peaks_peak_61317
chr9	119310363	119310453	SV20_ATAC_CNCC5_Rep2_mem_srt_noMT_q10_rmdup_peaks_peak_61344
chr9	126422466	126422622	SV20_ATAC_CNCC5_Rep2_mem_srt_noMT_q10_rmdup_peaks_peak_61534
chr9	129081270	129081481	SV20_ATAC_CNCC5_Rep2_mem_srt_noMT_q10_rmdup_peaks_peak_61612
chr9	133341179	133341417	SV20_ATAC_CNCC5_Rep2_mem_srt_noMT_q10_rmdup_peaks_peak_61850
chr9	135545842	135545947	SV20_ATAC_CNCC5_Rep2_mem_srt_noMT_q10_rmdup_peaks_peak_61941
chr9	139702272	139702386	SV20_ATAC_CNCC5_Rep2_mem_srt_noMT_q10_rmdup_peaks_peak_62103
chr9	140100099	140100198	SV20_ATAC_CNCC5_Rep2_mem_srt_noMT_q10_rmdup_peaks_peak_62123
chr9	140149650	140149741	SV20_ATAC_CNCC5_Rep2_mem_srt_noMT_q10_rmdup_peaks_peak_62129
chr9	140565354	140565451	SV20_ATAC_CNCC5_Rep2_mem_srt_noMT_q10_rmdup_peaks_peak_62152
chrUn_gl000216	1277	1408	SV20_ATAC_CNCC5_Rep2_mem_srt_noMT_q10_rmdup_peaks_peak_62187
chrUn_gl000220	102122	102210	SV20_ATAC_CNCC5_Rep2_mem_srt_noMT_q10_rmdup_peaks_peak_62223
chrUn_gl000225	121935	122038	SV20_ATAC_CNCC5_Rep2_mem_srt_noMT_q10_rmdup_peaks_peak_62269
chrUn_gl000241	37097	37390	SV20_ATAC_CNCC5_Rep2_mem_srt_noMT_q10_rmdup_peaks_peak_62296
chrX	19859075	19859244	SV20_ATAC_CNCC5_Rep2_mem_srt_noMT_q10_rmdup_peaks_peak_62419
chrX	24263433	24263588	SV20_ATAC_CNCC5_Rep2_mem_srt_noMT_q10_rmdup_peaks_peak_62458
chrX	43498267	43498423	SV20_ATAC_CNCC5_Rep2_mem_srt_noMT_q10_rmdup_peaks_peak_62557
chrX	71129966	71130068	SV20_ATAC_CNCC5_Rep2_mem_srt_noMT_q10_rmdup_peaks_peak_62854
chrX	90689692	90690020	SV20_ATAC_CNCC5_Rep2_mem_srt_noMT_q10_rmdup_peaks_peak_62937
chrX	115004531	115004642	SV20_ATAC_CNCC5_Rep2_mem_srt_noMT_q10_rmdup_peaks_peak_63110
chrX	118315543	118315621	SV20_ATAC_CNCC5_Rep2_mem_srt_noMT_q10_rmdup_peaks_peak_63126
chrX	131838919	131839079	SV20_ATAC_CNCC5_Rep2_mem_srt_noMT_q10_rmdup_peaks_peak_63236
chrX	146780567	146780866	SV20_ATAC_CNCC5_Rep2_mem_srt_noMT_q10_rmdup_peaks_peak_63324
chrX	147987082	147987155	SV20_ATAC_CNCC5_Rep2_mem_srt_noMT_q10_rmdup_peaks_peak_63329
chrX	153139180	153139327	SV20_ATAC_CNCC5_Rep2_mem_srt_noMT_q10_rmdup_peaks_peak_63397
chrY	13810180	13810355	SV20_ATAC_CNCC5_Rep2_mem_srt_noMT_q10_rmdup_peaks_peak_63483
