# Supplementary material for: Inability to switch from ARID1A-BAF to ARID1B-BAF impairs exit from pluripotency and commitment towards neural crest formation in ARID1B-related neurodevelopmental disorders
Source: Nat Commun. 2021 Nov 9;12:6469. doi: 10.1038/s41467-021-26810-x (PMC8578637; doi:10.1038/s41467-021-26810-x)
Supplement: Supplementary file 12 — Source data [file 41467_2021_26810_MOESM12_ESM.zip]

Archive with 8 entries (5 files):
- SOURCE_DATA/
- SOURCE_DATA/source_data_file.xlsx
- __MACOSX/
- __MACOSX/SOURCE_DATA/
- __MACOSX/SOURCE_DATA/._source_data_file.xlsx
- SOURCE_DATA/Full_membranes_UNCROPPED.pdf
- __MACOSX/SOURCE_DATA/._Full_membranes_UNCROPPED.pdf
- __MACOSX/._SOURCE_DATA
