# Supplementary material for: Inability to switch from ARID1A-BAF to ARID1B-BAF impairs exit from pluripotency and commitment towards neural crest formation in ARID1B-related neurodevelopmental disorders
Source: Nat Commun. 2021 Nov 9;12:6469. doi: 10.1038/s41467-021-26810-x (PMC8578637; doi:10.1038/s41467-021-26810-x)
Supplement: Supplementary file 12 — Source data [file 41467_2021_26810_MOESM12_ESM.zip › SOURCE_DATA/source_data_file.xlsx]

## Sheet: Fig 1e
Sample Name	Target Name	CT
fibroblast	oct4	29.0633
fibroblast	oct4	28.9981
fibroblast	oct4	28.9839
fibroblast	oct4	29.0981
fibroblast	sox2	33.5395
fibroblast	sox2	32.993
fibroblast	sox2	33.3083
fibroblast	sox2	35.1974
fibroblast	nanog	30.2658
fibroblast	nanog	30.5374
fibroblast	nanog	29.6857
fibroblast	nanog	30.398
fibroblast	18s	6.78567
fibroblast	18s	6.74391
fibroblast	18s	6.60678
fibroblast	18s	6.81983
P26	SOX2	21.9048
P26	SOX2	21.7762
P26	SOX2	21.992
P19	SOX2	20.1559
P19	SOX2	20.1788
P19	SOX2	20.6605
P26	OCT4	18.4729
P26	OCT4	18.4822
P26	OCT4	18.4713
P19	OCT4	17.7523
P19	OCT4	17.3709
P19	OCT4	17.4401
P26	NANOG	19.8189
P26	NANOG	19.7889
P26	NANOG	19.7575
P19	NANOG	19.2741
P19	NANOG	19.3167
P19	NANOG	19.2726
P26	18S	7.5133
P26	18S	7.5818
P26	18S	7.63109
P19	18S	6.1345
P19	18S	5.96714
P19	18S	6.45146

## Sheet: Fig 1f
	Day0	Day1	Day2	Day3	Day4
CTRL1	190000	705000	1510000	2495000	3200000
	220000	630000	1770000	2290000	3070000
	205000	667500	1640000	2392500	3135000
CTRL2	225000	595000	1480000	2500000	3130000
	210000	580000	1460000	2355000	3200000
	217500	587500	1470000	2427500	3165000
Patient 19	225000	650000	1450000	2620000	3150000
	215000	560000	1400000	2150000	3070000
	220000	605000	1425000	2385000	3110000
Patient 26	230000	630000	1870000	2540000	3170000
	195000	870000	1790000	2550000	3100000
	212500	750000	1830000	2545000	3135000

## Sheet: Fig 2b
CNCC DIFFERENTIATION
	18S	TFAP2A	NR2F1	SOX9
iPSC	5.81687	31.0392	34.6583	25.0341
iPSC	5.84738	30.8499	34.6	24.7393
iPSC	5.75388	29.8386	34.6	25.0436
CNCC Day 9	5.60864	23.4009	28.3647	23.9316
CNCC Day 9	5.45841	23.478	28.7349	23.8549
CNCC Day 9	5.75414	23.411	28.4621	24.0815
CNCC Day 14	5.45584	24.0693	27.8088	22.8547
CNCC Day 14	5.44377	24.222	28.0427	23.0208
CNCC Day 14	6.06593	23.9852	27.5589	22.741

## Sheet: Fig 3
	SV20										SV20
	SOX9/Oct4/Nanog	SOX9/Nanog	SOx9/OCT4	Oct4/Nanong	Sox9	Nanong	OCT.4	Totale	Tot Nanog		SOX9/Oct4/Nanog	SOX9/Nanog	SOx9/OCT4	Oct4/Nanong	Sox9	Nanong	OCT.4	Totale	Tot Nanog
1	0	0	0	11	9	0	0	21	11	1	0	0	0	0	3	0	0	3	0
2	0	0	0	15	7	0	1	34	15	2	0	0	0	0	2	0	0	5	0
3	0	0	0	1	22	0	0	25	1	3	0	0	0	0	2	0	0	4	0
4	0	0	0	0	11	0	0	18	0	4	0	0	0	0	6	0	0	10	0
5	0	0	0	2	9	0	0	22	2	5	0	0	0	9	3	0	0	16	9
6	0	0	0	0	18	0	0	29	0	6	0	0	0	0	4	0	0	16	0
7	0	0	0	16	6	0	0	24	16	7	0	0	0	0	6	0	0	9	0
8	0	0	0	13	9	0	0	32	13	8	0	0	0	0	5	0	0	11	0
9	0	0	0	0	12	0	0	24	0	9	0	0	0	0	6	0	0	12	0
10	0	2	0	0	20	0	0	30	2	10
	% SV20										% SV20
	SOX9/Oct4/Nanog	SOX9/Nanog	SOx9/OCT4	Oct4/Nanong	Sox9	Nanong	OCT.4	Totale	Tot Nanog		SOX9/Oct4/Nanog	SOX9/Nanog	SOx9/OCT4	Oct4/Nanong	Sox9	Nanong	OCT.4	Totale	Tot Nanog
	0	0	0	52.381	42.8571	0	0	100	52.381		0	0	0	0	100	0	0	100	0
	0	0	0	44.1176	20.5882	0	2.94118	100	44.1176		0	0	0	0	40	0	0	100	0
	0	0	0	4	88	0	0	100	4		0	0	0	0	50	0	0	100	0
	0	0	0	0	61.1111	0	0	100	0		0	0	0	0	60	0	0	100	0
	0	0	0	9.09091	40.9091	0	0	100	9.09091		0	0	0	56.25	18.75	0	0	100	56.25
	0	0	0	0	62.069	0	0	100	0		0	0	0	0	25	0	0	100	0
	0	0	0	66.6667	25	0	0	100	66.6667		0	0	0	0	66.6667	0	0	100	0
	0	0	0	40.625	28.125	0	0	100	40.625		0	0	0	0	45.4545	0	0	100	0
	0	0	0	0	50	0	0	100	0		0	0	0	0	50	0	0	100	0
	0	6.66667	0	0	66.6667	0	0	100	6.66667
media	0	0.666667	0	21.6881	48.5326	0	0.294118	100	22.3548	media	0	0	0	6.25	50.6524	0	0	100	6.25
	P19										P19
	SOX9/Oct4/Nanog	SOX9/Nanog	SOx9/OCT4	Oct4/Nanong	Sox9	Nanong	OCT.4	Totale	Tot Nanog		SOX9/Oct4/Nanog	SOX9/Nanog	SOx9/OCT4	Oct4/Nanong	Sox9	Nanong	OCT.4	Totale	Tot Nanog
1	0	16	0	0	0	20	0	42	36	1		22				21		46	43
2	0	18	0	0	0	23	0	41	41	2		18				14		42	32
3		19				18		37	37	3	8	17				23		48	40
4		22				35		59	57	4	0	23				28		59	51
5		14			1	34		53	48	5		13			1	33		55	46
6		29				2		32	31	6		13			1	28		57	41
7		19				12		31	31	7		24			2	17		55	41
8		33				5		38	38	8	2	10				23		46	33
9		28				14		42	42	9	2	15			2	19		48	34
10		23				10		34	33	10		16			2	25		52	41
	% p19										% p19
	SOX9/Oct4/Nanog	SOX9/Nanog	SOx9/OCT4	Oct4/Nanong	Sox9	Nanong	OCT.4	Totale	Tot Nanog		SOX9/Oct4/Nanog	SOX9/Nanog	SOx9/OCT4	Oct4/Nanong	Sox9	Nanong	OCT.4	Totale	Tot Nanog
	0	38.0952	0	0	0	47.619	0	100	85.7143		0	47.8261	0	0	0	45.6522	0	100	93.4783
	0	43.9024	0	0	0	56.0976	0	100	100		0	42.8571	0	0	0	33.3333	0	100	76.1905
	0	51.3514	0	0	0	48.6486	0	100	100		16.6667	35.4167	0	0	0	47.9167	0	100	83.3333
	0	37.2881	0	0	0	59.322	0	100	96.6102		0	38.9831	0	0	0	47.4576	0	100	86.4407
	0	26.4151	0	0	1.88679	64.1509	0	100	90.566		0	23.6364	0	0	1.81818	60	0	100	83.6364
	0	90.625	0	0	0	6.25	0	100	96.875		0	22.807	0	0	1.75439	49.1228	0	100	71.9298
	0	61.2903	0	0	0	38.7097	0	100	100		0	43.6364	0	0	3.63636	30.9091	0	100	74.5455
	0	86.8421	0	0	0	13.1579	0	100	100		4.34783	21.7391	0	0	0	50	0	100	71.7391
	0	66.6667	0	0	0	33.3333	0	100	100		4.16667	31.25	0	0	4.16667	39.5833	0	100	70.8333
	0	67.6471	0	0	0	29.4118	0	100	97.0588		0	30.7692	0	0	3.84615	48.0769	0	100	78.8462
media	0	57.0123	0	0	0.188679	39.6701	0	100	96.6824	media	2.51812	33.8921	0	0	1.52218	45.2052	0	100	79.0973
	P26										P26
	SOX9/Oct4/Nanog	SOX9/Nanog	SOx9/OCT4	Oct4/Nanong	Sox9	Nanong	OCT.4	Totale	Tot Nanog		SOX9/Oct4/Nanog	SOX9/Nanog	SOx9/OCT4	Oct4/Nanong	Sox9	Nanong	OCT.4	Totale	Tot Nanog
1	94							95	94	1	62	1		1	2			67	63
2	88		7					95	95	2	120							127	120
3	65		3					70	68	3	99	6			3			114	99
4	130							135	130	4	44	1			3			49	44
5	44				21			69	44	5	13				33			47	13
6	67				1			70	67	6	57			1	6			68	58
7	64							67	64	7	97				3			102	97
8	68				1			71	68	8	103				1			104	103
9	49				7			59	49	9	31				14			46	31
10	89				7			101	89	10	47				6			56	47
	% p26										0.26
	SOX9/Oct4/Nanog	SOX9/Nanog	SOx9/OCT4	Oct4/Nanong	Sox9	Nanong	OCT.4	Totale	Tot Nanog		SOX9/Oct4/Nanog	SOX9/Nanog	SOx9/OCT4	Oct4/Nanong	Sox9	Nanong	OCT.4	Totale	Tot Nanog
	98.9474	0	0	0	0	0	0	100	98.9474		92.5373	1.49254	0	1.49254	2.98507	0	0	100	66.3158
	92.6316	0	7.36842	0	0	0	0	100	100		94.4882	0	0	0	0	0	0	100	126.316
	92.8571	0	4.28571	0	0	0	0	100	97.1429		86.8421	5.26316	0	0	2.63158	0	0	100	141.429
	96.2963	0	0	0	0	0	0	100	96.2963		89.7959	2.04082	0	0	6.12245	0	0	100	32.5926
	63.7681	0	0	0	30.4348	0	0	100	63.7681		27.6596	0	0	0	70.2128	0	0	100	18.8406
	95.7143	0	0	0	1.42857	0	0	100	95.7143		83.8235	0	0	1.47059	8.82353	0	0	100	82.8571
	95.5224	0	0	0	0	0	0	100	95.5224		95.098	0	0	0	2.94118	0	0	100	144.776
	95.7746	0	0	0	1.40845	0	0	100	95.7746		99.0385	0	0	0	0.961538	0	0	100	145.07
	83.0508	0	0	0	11.8644	0	0	100	83.0508		67.3913	0	0	0	30.4348	0	0	100	52.5424
	88.1188	0	0	0	6.93069	0	0	100	88.1188		83.9286	0	0	0	10.7143	0	0	100	46.5347
media	90.2681	0	1.16541	0	5.20669	0	0	100	91.4336	media	82.0603	0.879651	0	0.296313	13.5827	0	0	100	85.7274
